# Supplementary material for: PD-1 Controls Follicular T Helper Cell Positioning and Function
Source: Immunity. 2018 Aug 21;49(2):264–274.e4. doi: 10.1016/j.immuni.2018.06.012 (PMC6104813; doi:10.1016/j.immuni.2018.06.012)
Supplement: Table S1. Differential Gene Expression between Pdcd1KI/KI and WT Tfh Cells. Related to Figure 6 — GFP-transduced wildtype or Pdcd1KI/KI OT-II T cells were transferred into B6 mice (5 × 105 sorted GFP+ cells per mouse) together with 5 × 105 dsRed-expressing MD4 B cells, and the recipients were subcutaneously immunized with HEL-OVA. CXCR5hi OT-II T cells were sorted from the two groups on day 5 and subjected to transcriptomic analysis by RNA-seq. Differential gene expression result by DESeq2 is provided. [file mmc2.xlsx]

## Sheet: Table S1 differential expressio
	baseMean	log2FoldChange	lfcSE	stat	pvalue	padj
Pdcd1	227.328	-1.98963	0.203951	-9.75541	1.74894e-22	1.16444e-18
Supt4h1	343.055	1.04374	0.144514	7.22241	5.10752e-13	1.70029e-09
Rnf43	322.381	1.26809	0.194916	6.50584	7.72619e-11	1.7147e-07
1110028F11Rik	49.4814	1.52764	0.250751	6.09228	1.11316e-09	1.85285e-06
Ms4a4c	42.3514	-1.41115	0.282883	-4.98845	6.08655e-07	0.000810485
Cxcr3	339.246	0.974991	0.205086	4.75406	1.99375e-06	0.0022124
LOC100503489	75.4741	-1.26326	0.267719	-4.71861	2.37456e-06	0.00225855
Ms4a1	24.0302	-1.38768	0.308109	-4.50386	6.67299e-06	0.00555359
Ube2z	160.636	0.822298	0.188376	4.36519	1.27011e-05	0.00939602
Bzrap1	148.352	0.785183	0.182376	4.30529	1.66765e-05	0.0102839
Tmem41a	15.2629	-1.4028	0.326145	-4.30116	1.69905e-05	0.0102839
Cr1l	67.9051	-1.01283	0.240705	-4.20774	2.57933e-05	0.0132101
Mbnl1	534.614	-0.754539	0.178596	-4.22484	2.3911e-05	0.0132101
Atrx	67.1527	-0.967037	0.232801	-4.15392	3.26827e-05	0.0138279
Dtx1	458.555	0.569418	0.137666	4.13622	3.5307e-05	0.0138279
H2-Ob	64.5787	-1.10514	0.266438	-4.14785	3.35617e-05	0.0138279
Inpp4a	57.7205	1.06205	0.256559	4.13958	3.47946e-05	0.0138279
Lpin2	67.1482	1.07998	0.262703	4.11102	3.9391e-05	0.0140252
Mtmr6	45.5148	-1.10544	0.269138	-4.10734	4.00239e-05	0.0140252
Akap9	90.7768	-0.84044	0.209739	-4.00707	6.14772e-05	0.0204658
Thoc1	21.8516	-1.25362	0.317328	-3.95055	7.7971e-05	0.0247205
Pias2	33.6745	-1.20277	0.306469	-3.92463	8.68643e-05	0.0262883
Smc4	518.602	-0.658722	0.170718	-3.85853	0.000114071	0.0330211
Exosc3	70.4956	0.841881	0.223228	3.7714	0.000162336	0.0450348
Itga4	108.907	-0.983059	0.263089	-3.73661	0.000186521	0.0473197
Ms4a4b	893.023	-0.690924	0.184807	-3.73863	0.000185025	0.0473197
Tnfrsf26	82.0315	-1.00252	0.270118	-3.71141	0.000206109	0.0473197
Ugcg	119.704	-0.882199	0.237395	-3.71616	0.000202271	0.0473197
Zfp410	46.3845	1.02619	0.275557	3.72406	0.000196042	0.0473197
Ddx5	1583.36	-0.504832	0.137597	-3.66893	0.00024357	0.0523126
Ikzf1	332.293	-0.759899	0.206669	-3.67688	0.000236103	0.0523126
Crot	75.9347	-0.848399	0.233038	-3.6406	0.000272004	0.0548788
Fam13b	16.3067	-1.19475	0.327762	-3.64517	0.000267217	0.0548788
Agfg1	170.511	0.714771	0.1991	3.59001	0.000330666	0.0550394
Bcl2a1d	44.582	-0.846926	0.234554	-3.61079	0.000305262	0.0550394
Btg1	962.922	-0.650325	0.180546	-3.60199	0.000315796	0.0550394
Gpbp1	110.817	-0.95902	0.265415	-3.61328	0.000302346	0.0550394
Mndal	203.226	-0.777195	0.215575	-3.60521	0.000311901	0.0550394
Samhd1	594.629	0.387211	0.107588	3.59901	0.000319429	0.0550394
Sp4	29.0932	-1.15476	0.321644	-3.59019	0.000330435	0.0550394
Ccdc23	66.2576	0.754384	0.210565	3.58266	0.000340114	0.0552312
Ivns1abp	140.742	-0.761245	0.213651	-3.56302	0.000366607	0.0581159
Dusp2	128.841	0.804519	0.226302	3.55507	0.000377881	0.05851
Ptp4a2	1113.16	-0.451116	0.127995	-3.52448	0.000424317	0.0642069
Dnajc30	51.4168	1.00449	0.286294	3.50859	0.00045048	0.0652243
Fam117b	54.1505	-0.780793	0.223023	-3.50095	0.000463602	0.0652243
Rnaseh2b	46.2617	1.01016	0.288787	3.49795	0.000468857	0.0652243
Zfp263	40.7387	-0.996132	0.28484	-3.49717	0.000470226	0.0652243
Son	390.807	-0.581239	0.167018	-3.4801	0.000501235	0.0681065
Gdi2	763.852	-0.577898	0.166732	-3.46603	0.000528202	0.0703354
Glrx3	148.279	-0.712105	0.207794	-3.42698	0.000610337	0.0738841
Pcmtd1	34.6922	-1.02452	0.298523	-3.43195	0.000599254	0.0738841
Pde2a	58.7531	-0.929207	0.269661	-3.44583	0.000569305	0.0738841
S100a4	263.244	0.648749	0.189123	3.43031	0.000602893	0.0738841
Sec11c	355.572	0.561331	0.163249	3.4385	0.00058494	0.0738841
4932438A13Rik	89.2426	-0.779667	0.22788	-3.42139	0.000623029	0.0740736
Bckdk	81.2071	0.731469	0.215344	3.39674	0.000681936	0.0791409
Id3	540.892	0.497044	0.146622	3.38997	0.000699013	0.0791409
Rasa1	112.832	-0.877076	0.258796	-3.38907	0.000701309	0.0791409
Uap1l1	61.0978	0.810332	0.23952	3.38315	0.000716606	0.0795194
Anxa5	71.8956	0.772618	0.228684	3.37854	0.000728707	0.0795366
Angptl2	378.075	0.55535	0.165154	3.36262	0.000772061	0.0815934
Gpcpd1	31.8648	-0.955053	0.283732	-3.36604	0.000762561	0.0815934
Mfap1a	43.0652	-0.895325	0.266903	-3.3545	0.000795081	0.0827132
Ahcyl1	47.418	-1.00495	0.30104	-3.33825	0.000843074	0.0833267
Chd9	19.8707	-1.02144	0.30605	-3.33749	0.000845401	0.0833267
Rabep1	18.0605	-1.01288	0.303653	-3.33564	0.000851039	0.0833267
Stk25	73.9295	-0.854284	0.255579	-3.34255	0.000830134	0.0833267
Mrps15	134.432	0.651703	0.196663	3.31381	0.000920339	0.088806
Eif1a	38.8717	-0.93742	0.283348	-3.30837	0.000938407	0.089256
Tnfrsf18	173.506	0.649044	0.196655	3.30043	0.000965374	0.0905276
Bcat2	24.8766	1.00488	0.305799	3.28609	0.0010159	0.090553
Clk1	359.473	-0.686548	0.208683	-3.28991	0.00100219	0.090553
Gm2397	37.4164	0.913058	0.277741	3.28745	0.00101099	0.090553
Hmbs	72.3805	0.845907	0.257511	3.28494	0.00102005	0.090553
Sf3b1	746.823	-0.499509	0.152483	-3.27584	0.00105349	0.0922913
Elf1	131.136	-0.649742	0.199024	-3.26463	0.00109605	0.0947729
Casp4	134.092	-0.82103	0.252868	-3.24687	0.00116681	0.0995973
Cd24a	16.5643	-1.03751	0.321367	-3.22842	0.00124478	0.0999885
Cd79b	40.7493	-0.973725	0.301494	-3.22967	0.00123932	0.0999885
Ctla2b	19.4693	-1.06195	0.327742	-3.24019	0.00119449	0.0999885
Lxn	105.562	0.704412	0.218218	3.22803	0.00124648	0.0999885
Rn4.5s	46.0019	-0.967496	0.299227	-3.23332	0.00122361	0.0999885
Cxcr6	40.9025	-1.01187	0.315098	-3.21129	0.00132143	0.103739
Gm4979	15.3708	-1.05206	0.32768	-3.21064	0.00132439	0.103739
Fkbp1a	458.38	0.43238	0.135068	3.20121	0.00136851	0.105618
Taf12	53.6238	0.75397	0.235706	3.19878	0.00138011	0.105618
Pramef8	20.722	-1.03388	0.323925	-3.19174	0.00141421	0.106998
Ncoa4	33.6882	-0.964713	0.302779	-3.18619	0.00144159	0.107844
Epc1	53.8449	-0.87646	0.275979	-3.17582	0.00149412	0.109374
Psme2	540.307	0.455682	0.143635	3.1725	0.00151133	0.109374
Slc25a4	473.349	0.470205	0.148131	3.17426	0.0015022	0.109374
Wnk1	269.412	-0.71652	0.226233	-3.16718	0.00153925	0.110197
H2-D1	1936.43	0.371669	0.117638	3.15944	0.00158075	0.111964
Nfatc1	506.372	0.435758	0.138474	3.14686	0.00165036	0.115664
Ppic	26.8014	0.905019	0.288358	3.13853	0.001698	0.117764
Srp72	151.919	-0.545901	0.174301	-3.13194	0.00173656	0.11798
Ttc35	41.4197	-0.925628	0.295478	-3.13265	0.00173236	0.11798
Pisd-ps1	165.398	0.551001	0.176942	3.11401	0.00184562	0.122881
Vps35	70.886	-0.8065	0.258867	-3.11549	0.00183638	0.122881
Cdk5	72.7337	0.781534	0.251798	3.10381	0.00191045	0.124704
Sfrs4	104.102	0.708762	0.228155	3.10649	0.00189324	0.124704
Kcnq1ot1	44.1474	-0.80794	0.260596	-3.10036	0.00193286	0.124942
Cd74	30.6005	-0.926742	0.300138	-3.08772	0.00201697	0.128212
Msn	282.262	-0.451851	0.146373	-3.08699	0.00202197	0.128212
Ech1	233.288	0.46855	0.152225	3.07801	0.00208388	0.130891
Cnot6	50.1625	-0.912167	0.297057	-3.07068	0.0021357	0.131662
Tsnax	65.6019	0.776136	0.252617	3.07238	0.0021236	0.131662
Tex10	70.9469	-0.707124	0.232124	-3.04632	0.00231658	0.141503
Slc39a6	50.7218	-0.85468	0.280882	-3.04284	0.00234355	0.141849
Ubash3a	143.525	0.593802	0.195509	3.03721	0.00238782	0.143226
Bpgm	37.3694	0.91011	0.301745	3.01616	0.00256002	0.152184
Cirbp	90.6054	-0.671661	0.223497	-3.00524	0.00265374	0.156359
B4galnt1	596.383	-0.426939	0.143256	-2.98025	0.00288018	0.160159
Cct8	288.327	-0.621081	0.208629	-2.97696	0.00291123	0.160159
Fam168a	22.6365	0.912018	0.306613	2.97449	0.00293473	0.160159
Ppil1	118.58	0.615476	0.205642	2.99296	0.00276289	0.160159
Psmb6	266.963	0.454594	0.152385	2.98319	0.00285263	0.160159
Spint2	133.914	0.556699	0.186734	2.98123	0.00287091	0.160159
Tnks2	115.678	-0.709547	0.238187	-2.97895	0.0028924	0.160159
Ube2d2	209.611	-0.693295	0.232188	-2.98592	0.00282724	0.160159
Zbtb17	30.6611	0.89491	0.299856	2.98446	0.00284076	0.160159
Stx4a	166.659	0.552641	0.185991	2.97133	0.00296516	0.160505
Ube2s	324.735	0.554826	0.187021	2.96666	0.00301058	0.161649
Cetn2	84.9233	-0.737624	0.249201	-2.95996	0.00307683	0.163884
Trim30	118.922	-0.725857	0.245468	-2.95704	0.00310607	0.164129
Alcam	23.2372	-0.929043	0.314798	-2.95124	0.00316502	0.165927
Glrx	122.279	0.547826	0.18702	2.92924	0.00339788	0.175373
Ppp4c	200.224	0.533333	0.182052	2.92956	0.00339441	0.175373
Ccdc28a	31.3426	-0.919022	0.314626	-2.921	0.0034891	0.178695
Cdk4	297.692	0.390436	0.134183	2.90973	0.00361743	0.182938
H2-Eb1	35.0898	-0.835952	0.287972	-2.90289	0.00369737	0.182938
H2-T22	55.3815	0.716456	0.246879	2.90206	0.00370718	0.182938
Mcm7	69.1413	0.778158	0.268157	2.90188	0.00370932	0.182938
Zdhhc18	108.568	0.593428	0.204384	2.9035	0.00369021	0.182938
Kif3a	42.1263	-0.945055	0.32643	-2.89513	0.00379004	0.18419
Satb1	289.435	-0.497213	0.171622	-2.89713	0.00376588	0.18419
Pten	85.1367	-0.789759	0.27415	-2.88075	0.00396726	0.191406
Map2k3	127.693	0.577739	0.200905	2.87568	0.00403152	0.191728
Tmem184c	31.7285	-0.886098	0.3081	-2.87601	0.00402737	0.191728
Arl6ip1	546.915	-0.485009	0.169102	-2.86814	0.00412893	0.192385
Gpi1	573.822	0.389707	0.1358	2.86971	0.00410847	0.192385
Pan3	53.7423	-0.794019	0.276864	-2.8679	0.00413203	0.192385
Prpf40a	86.9288	-0.645692	0.225578	-2.86239	0.00420461	0.194405
Zfp644	18.8536	-0.898153	0.315853	-2.84358	0.00446092	0.204833
Setx	105.411	-0.718995	0.25309	-2.84087	0.00449909	0.205171
Scnm1	28.8544	0.814015	0.286897	2.83731	0.00454953	0.20606
Fam134b	105.888	-0.597183	0.210664	-2.83477	0.00458589	0.206303
Ier2	112.39	0.607681	0.215133	2.82468	0.00473276	0.211481
Atp2a3	43.6121	0.801159	0.284113	2.81986	0.00480445	0.212995
Ttpal	81.2786	-0.6676	0.23697	-2.81723	0.00484397	0.212995
Zfyve20	17.0553	0.924827	0.328419	2.816	0.00486261	0.212995
Usp15	52.1806	-0.888292	0.315902	-2.81192	0.00492466	0.213743
Wdr51b	19.8763	-0.922772	0.32831	-2.81067	0.00494389	0.213743
Nfat5	57.87	-0.8537	0.304036	-2.80789	0.00498667	0.214202
Pus3	22.0268	-0.920445	0.328318	-2.80352	0.0050548	0.215736
1500001M20Rik	21.9372	0.913955	0.327437	2.79124	0.0052507	0.215979
Arhgap26	33.3131	-0.763095	0.273416	-2.79096	0.00525513	0.215979
Cul3	93.952	-0.70112	0.251112	-2.79206	0.00523732	0.215979
H2-Ab1	85.6585	-0.787436	0.28144	-2.79788	0.00514395	0.215979
Pias4	45.0855	0.78529	0.28047	2.79991	0.00511172	0.215979
Rock1	83.6688	-0.642396	0.230147	-2.79124	0.00525071	0.215979
Fuca2	47.7336	-0.713837	0.256368	-2.78442	0.00536237	0.218348
Rpn1	144.799	0.557082	0.200141	2.78345	0.00537836	0.218348
Cd27	861.187	0.361229	0.130274	2.77283	0.00555708	0.22206
E2f2	85.5152	0.62301	0.224835	2.77097	0.00558895	0.22206
Gmps	46.3877	-0.811708	0.293429	-2.76628	0.0056699	0.22206
Prkaa1	24.3242	-0.868442	0.313044	-2.77419	0.005534	0.22206
Ramp1	66.0475	0.720013	0.260109	2.76812	0.00563805	0.22206
Tgfb3	29.7296	-0.858363	0.31015	-2.76757	0.00564753	0.22206
Rpl36a	929.439	-0.457135	0.165859	-2.75617	0.00584831	0.225075
Slmap	19.5541	-0.875195	0.317248	-2.75871	0.00580296	0.225075
Taf1b	22.5658	-0.84026	0.304772	-2.75701	0.00583324	0.225075
Zfml	19.6323	-0.890399	0.323387	-2.75336	0.00589875	0.225712
Btla	253.149	-0.634498	0.23156	-2.74011	0.00614192	0.233674
Zkscan6	16.4286	-0.884135	0.322907	-2.73805	0.00618053	0.233807
Arhgef3	330.053	0.392696	0.143796	2.73093	0.00631568	0.237569
Hps3	22.9717	-0.882324	0.323456	-2.7278	0.00637584	0.238485
2310001H17Rik	61.0593	-0.73075	0.268296	-2.72367	0.00645607	0.238804
Tmem71	54.2519	-0.697082	0.256107	-2.72184	0.00649196	0.238804
Zfp825	18.4531	-0.870655	0.31984	-2.72216	0.00648576	0.238804
Lpxn	198.333	0.490521	0.18065	2.7153	0.0066215	0.242231
2810021B07Rik	41.7148	0.700225	0.258918	2.70443	0.00684218	0.244882
A630023P12Rik	137.862	-0.589184	0.21801	-2.70256	0.00688081	0.244882
Bcl2a1b	210.006	-0.522152	0.192842	-2.70767	0.00677573	0.244882
Ccdc117	32.9536	-0.742798	0.274399	-2.707	0.00678935	0.244882
Lpcat3	65.2008	0.653259	0.241785	2.70182	0.00689615	0.244882
Psmd3	84.4121	0.585752	0.217059	2.69858	0.00696351	0.244882
Skp1a	139.174	-0.731928	0.270997	-2.70087	0.00691589	0.244882
Tgoln1	216.46	-0.677014	0.250987	-2.69741	0.00698821	0.244882
Jak1	879.355	-0.305129	0.113217	-2.69508	0.00703709	0.245304
Sp1	55.6244	-0.768505	0.285355	-2.69315	0.00707802	0.245445
Wac	96.8788	-0.679876	0.252729	-2.69014	0.00714215	0.246386
Ccdc12	141.619	-0.487427	0.181399	-2.68704	0.00720888	0.247406
Birc5	28.9327	0.837213	0.312839	2.67618	0.00744659	0.252956
Fbxo6	114.713	0.594701	0.222107	2.67754	0.00741657	0.252956
Mkln1	24.7099	-0.877111	0.328125	-2.6731	0.00751531	0.253994
H2-T23	17.9397	0.851047	0.318883	2.66884	0.00761145	0.254468
LOC100504142	315.395	-0.584871	0.219533	-2.66416	0.00771813	0.254468
Pus10	17.0449	-0.865034	0.324519	-2.66559	0.00768539	0.254468
Slc35d2	23.0189	-0.837127	0.313662	-2.66889	0.0076103	0.254468
Ube2l3	187.998	0.48692	0.182774	2.66406	0.00772042	0.254468
Arf1	538.5	0.359979	0.13548	2.65707	0.00788235	0.257795
Trappc4	90.0873	0.540361	0.203503	2.6553	0.00792388	0.257795
Txnip	301.454	0.488878	0.184154	2.65472	0.0079375	0.257795
2010011I20Rik	24.085	0.780403	0.294221	2.65243	0.00799135	0.258284
Sox4	18.3264	-0.864554	0.326766	-2.64579	0.00815002	0.261182
Ube2c	53.7836	0.751094	0.283925	2.6454	0.00815949	0.261182
Zkscan3	50.0936	-0.713401	0.270011	-2.64212	0.00823885	0.262461
Capg	89.6114	0.64296	0.243708	2.63824	0.00833365	0.262964
Rrm2	40.7549	0.835133	0.316476	2.63885	0.00831867	0.262964
Dnmt1	128.836	0.47833	0.181608	2.63385	0.00844223	0.264913
Sfrs12	79.8882	-0.806267	0.30627	-2.63254	0.00847499	0.264913
Sostdc1	170.779	0.600823	0.228474	2.62972	0.00854543	0.265867
Adck5	40.27	0.683567	0.260475	2.62431	0.00868246	0.266256
Esyt2	134.949	-0.649102	0.247145	-2.6264	0.00862924	0.266256
Pou2f1	24.0801	-0.780985	0.297754	-2.62292	0.00871792	0.266256
Stk39	54.049	-0.74664	0.284643	-2.62308	0.00871401	0.266256
Kpna3	22.8754	-0.785774	0.300415	-2.61563	0.00890632	0.270768
Spcs2	217.795	0.447303	0.171116	2.61403	0.008948	0.270799
Nrp1	168.187	-0.597125	0.228735	-2.61055	0.00903974	0.272337
Fam101b	459.678	-0.425509	0.163185	-2.60752	0.00912003	0.273519
A530010L16Rik	33.2159	0.736262	0.28359	2.59622	0.0094256	0.274792
Ccdc49	32.3304	0.796947	0.307033	2.59564	0.00944149	0.274792
Ccnk	43.4588	-0.724555	0.278629	-2.60043	0.00931081	0.274792
Ggnbp2	288.66	-0.536097	0.206305	-2.59856	0.00936149	0.274792
Mapk1	176.069	-0.570478	0.219814	-2.59528	0.0094514	0.274792
Smarcd2	148.503	0.575909	0.22169	2.59782	0.00938184	0.274792
Ttc39c	18.1246	0.852817	0.327784	2.60177	0.0092744	0.274792
Phf15	82.5699	0.535149	0.207009	2.58515	0.00973373	0.276767
Phf23	125.062	-0.535634	0.207152	-2.5857	0.00971811	0.276767
Psat1	132.611	0.613094	0.236839	2.58866	0.00963512	0.276767
Sell	250.534	-0.584883	0.226093	-2.58692	0.00968394	0.276767
Sub1	164.682	-0.51049	0.197565	-2.58391	0.00976873	0.276767
Vdac3	99.3732	-0.523173	0.202296	-2.58618	0.00970461	0.276767
Rsu1	69.5045	0.576676	0.223729	2.57757	0.00994986	0.280704
Aak1	155.375	0.461985	0.179792	2.56956	0.0101829	0.28442
Clic1	92.7087	0.6572	0.255944	2.56775	0.010236	0.28442
Gpx1	611.745	0.395382	0.154166	2.56466	0.0103278	0.28442
Lgals3	31.1858	-0.825824	0.32204	-2.56435	0.0103368	0.28442
Orc2l	23.6156	-0.768799	0.299333	-2.56838	0.0102176	0.28442
Zfx	29.5263	-0.742771	0.289656	-2.56432	0.0103379	0.28442
Rgs1	16.4887	-0.824201	0.32223	-2.5578	0.0105336	0.288613
Gabarap	249.652	-0.40845	0.160022	-2.55246	0.0106965	0.290682
Pbrm1	122.181	-0.497657	0.194928	-2.55303	0.010679	0.290682
Cd79a	22.8772	-0.818251	0.32094	-2.54955	0.0107863	0.291932
2900073G15Rik	812.202	0.3467	0.136831	2.53378	0.0112839	0.292328
4933407C03Rik	243.038	-0.452431	0.178264	-2.53798	0.0111494	0.292328
Cops4	95.4601	0.556031	0.218746	2.54191	0.011025	0.292328
E4f1	51.8314	0.734951	0.289267	2.54074	0.0110618	0.292328
Fyttd1	23.5009	-0.822845	0.323789	-2.5413	0.0110442	0.292328
Pop4	42.3983	0.687697	0.270104	2.54605	0.010895	0.292328
Slc29a1	135.023	0.512605	0.202228	2.53479	0.0112515	0.292328
Snx3	531.993	0.379455	0.149016	2.5464	0.010884	0.292328
Surf1	140.805	0.61728	0.243378	2.5363	0.011203	0.292328
Tnfsf8	76.7417	-0.680795	0.268553	-2.53505	0.0112431	0.292328
Zfp692	31.6935	0.656955	0.259036	2.53615	0.0112079	0.292328
Tmem149	198.895	0.448357	0.177081	2.53193	0.0113438	0.292739
Ndrg3	322.766	-0.402201	0.159014	-2.52934	0.0114278	0.293769
D2hgdh	42.8759	-0.707566	0.280244	-2.52482	0.0115757	0.294474
Hif1a	95.9702	-0.575815	0.228095	-2.52445	0.0115879	0.294474
Rps17	2775.69	-0.392932	0.15557	-2.52576	0.0115448	0.294474
Hdgfrp3	21.4608	-0.791275	0.31395	-2.52039	0.0117226	0.296765
Exosc9	30.4977	-0.782623	0.310973	-2.51669	0.0118463	0.29876
Cast	64.0878	-0.636079	0.253085	-2.5133	0.0119609	0.298816
Dgkz	431.458	0.326235	0.129837	2.51264	0.0119832	0.298816
Ifrd1	45.3576	0.678014	0.269807	2.51296	0.0119722	0.298816
Mfsd6	47.0117	-0.715187	0.284909	-2.51023	0.0120652	0.299208
Prrc1	28.1296	0.731221	0.291376	2.50954	0.0120888	0.299208
Gnai3	157.812	-0.623774	0.248706	-2.50808	0.0121389	0.299336
C130022K22Rik	42.2078	0.652285	0.260375	2.50518	0.012239	0.300674
Gm5533	15.0601	-0.776198	0.309996	-2.50389	0.0122835	0.300674
Fam119a	17.1406	0.787303	0.315573	2.49483	0.0126016	0.303991
Fhl2	22.2092	0.817626	0.327324	2.49791	0.0124927	0.303991
Luc7l3	232.337	-0.417532	0.167272	-2.49613	0.0125557	0.303991
Myo1f	64.2926	-0.613838	0.245944	-2.49584	0.0125658	0.303991
Ube2f	77.2187	0.583002	0.233806	2.49353	0.012648	0.304009
D16Ertd472e	64.7897	-0.619042	0.248401	-2.49211	0.0126988	0.304131
2310037I24Rik	103.899	0.455055	0.182987	2.48682	0.0128891	0.305394
Canx	94.3931	-0.63657	0.255928	-2.4873	0.0128718	0.305394
Snapc5	23.5845	-0.717208	0.288155	-2.48896	0.0128117	0.305394
Asf1b	27.0815	0.7892	0.31794	2.48223	0.0130564	0.306802
Gm8995	72.1477	-0.697571	0.28112	-2.4814	0.0130868	0.306802
Mapkap1	62.7311	0.574838	0.231556	2.4825	0.0130465	0.306802
Cep57	44.6904	-0.642115	0.25907	-2.47854	0.0131921	0.308186
Gpr183	179.424	0.422504	0.171109	2.4692	0.0135414	0.312403
Malat1	1377.11	-0.304625	0.123395	-2.46871	0.0135603	0.312403
Por	66.6862	0.607711	0.245935	2.47102	0.0134729	0.312403
Tnfaip3	22.0914	-0.756481	0.306287	-2.46985	0.0135171	0.312403
Fyco1	42.1693	-0.725069	0.293873	-2.46729	0.013614	0.312559
Arhgdib	2781.12	0.329313	0.133632	2.46433	0.0137268	0.313183
Ccdc124	88.6347	0.639936	0.259702	2.46411	0.0137353	0.313183
Usp16	54.395	-0.638084	0.259213	-2.46162	0.013831	0.31429
0610009D07Rik	174.814	-0.405633	0.164871	-2.4603	0.0138821	0.314378
Ppig	109.913	-0.602015	0.245101	-2.45619	0.014042	0.314786
Rmnd5a	56.5772	-0.685355	0.278921	-2.45717	0.0140038	0.314786
Ssr2	161.287	0.486656	0.198132	2.45622	0.0140407	0.314786
H2-DMa	104.373	0.511691	0.208476	2.45443	0.0141109	0.315269
Anp32e	97.555	0.519269	0.211834	2.4513	0.0142343	0.31531
Cks1b	32.0957	0.732367	0.298829	2.45079	0.0142543	0.31531
Nipal1	23.9363	-0.805258	0.328572	-2.45078	0.0142548	0.31531
Rps25	1606.03	-0.460512	0.188001	-2.44952	0.0143047	0.315366
Il12rb1	23.509	0.714537	0.292361	2.44402	0.0145246	0.318131
Phgdh	88.4603	0.668924	0.273834	2.44281	0.0145734	0.318131
Slc35a2	15.6143	0.779762	0.319151	2.44324	0.0145561	0.318131
LOC100503578	22.9209	0.760514	0.31177	2.43934	0.0147139	0.320148
Atg12	82.1057	-0.548522	0.225002	-2.43786	0.0147745	0.320419
Amd1	17.3471	-0.766126	0.314527	-2.4358	0.0148588	0.321201
Cbl	26.3009	-0.750276	0.308333	-2.43333	0.0149606	0.321562
Taok1	39.2367	-0.71048	0.292011	-2.43305	0.0149721	0.321562
Oas3	75.632	0.662385	0.272386	2.43179	0.0150245	0.321649
Ruvbl2	57.0333	0.64772	0.266487	2.43059	0.0150743	0.321682
Ckb	18.2514	0.78147	0.322392	2.42398	0.0153515	0.32345
Lrrc8d	31.6332	0.76038	0.313404	2.4262	0.0152579	0.32345
Skil	20.1474	-0.788018	0.324855	-2.42575	0.0152766	0.32345
Stx11	84.1112	0.691683	0.285291	2.42448	0.0153304	0.32345
Ikzf2	97.2484	-0.590724	0.244292	-2.41811	0.0156013	0.327047
Mier2	20.2446	-0.775834	0.320902	-2.41767	0.0156205	0.327047
Plec1	102.126	-0.588103	0.243479	-2.41542	0.0157171	0.32804
Ywhae	274.666	0.396634	0.164287	2.41428	0.0157665	0.328043
Ablim1	900.177	-0.272383	0.113108	-2.40815	0.0160334	0.329914
Hmgn5	37.1895	-0.669331	0.277849	-2.40898	0.0159973	0.329914
Kat5	17.6225	0.790479	0.328511	2.40625	0.0161173	0.329914
Kif3b	52.0063	-0.642932	0.267285	-2.40542	0.0161538	0.329914
Rpl30	2066.45	-0.479355	0.199007	-2.40873	0.0160081	0.329914
Tsta3	83.1298	0.47128	0.195842	2.40643	0.0161092	0.329914
Fam125a	159.556	0.490614	0.204182	2.40283	0.0162689	0.331248
Dgcr8	28.6806	-0.731616	0.304998	-2.39876	0.0164508	0.331907
Hemk1	18.0535	-0.778228	0.324297	-2.39974	0.0164067	0.331907
Nfkbib	84.239	0.555239	0.231299	2.40052	0.0163719	0.331907
Psmd8	387.242	0.370631	0.154798	2.39429	0.0166525	0.334962
0610030E20Rik	82.9691	-0.537716	0.227034	-2.36844	0.0178632	0.335279
Arih1	40.4576	-0.64737	0.271292	-2.38625	0.0170212	0.335279
Cbr4	29.7448	-0.696689	0.293441	-2.3742	0.017587	0.335279
Cnot2	91.827	-0.461018	0.193178	-2.38649	0.0170101	0.335279
Ctsw	30.4563	-0.779188	0.328375	-2.37286	0.0176509	0.335279
Dnajc13	67.5015	0.566428	0.238872	2.37126	0.0177274	0.335279
Exoc5	52.1118	-0.731766	0.306353	-2.38863	0.0169111	0.335279
Farp1	30.4594	0.723099	0.302495	2.39045	0.0168278	0.335279
Fzr1	163.497	-0.756601	0.318461	-2.3758	0.0175107	0.335279
Ifi203	87.3129	-0.565449	0.237701	-2.37882	0.0173682	0.335279
Ifih1	38.1612	0.661482	0.276844	2.38937	0.0168774	0.335279
Ift20	107.544	0.54318	0.229234	2.36954	0.0178104	0.335279
Il1r1	40.7932	-0.717688	0.301712	-2.37872	0.017373	0.335279
Il7r	23.7279	-0.759714	0.319236	-2.37979	0.0173225	0.335279
Mrfap1	475.908	-0.389972	0.164177	-2.37532	0.0175336	0.335279
Mtf2	63.4669	-0.599639	0.253214	-2.36811	0.0178793	0.335279
Ntan1	125.159	0.538337	0.226209	2.37983	0.0173208	0.335279
Pcnp	136.885	-0.758935	0.31963	-2.37442	0.0175767	0.335279
Phf3	59.6076	-0.61035	0.257543	-2.3699	0.017793	0.335279
Ptpn18	522.378	0.330575	0.138986	2.37848	0.0173842	0.335279
Rabl4	36.3688	0.667437	0.280277	2.38135	0.0172494	0.335279
Rap1b	183.382	-0.479766	0.202679	-2.36712	0.0179272	0.335279
Tgtp2	23.6765	0.704984	0.296205	2.38006	0.0173099	0.335279
Tusc3	100.3	0.584587	0.245025	2.38583	0.0170407	0.335279
Wdr48	17.1591	-0.777855	0.328566	-2.36742	0.0179125	0.335279
Eif2b5	46.089	0.718401	0.30474	2.35742	0.0184023	0.343201
C230096C10Rik	39.9978	-0.693171	0.294436	-2.35423	0.0185609	0.34423
Ccni	189.362	-0.413744	0.175683	-2.35506	0.0185195	0.34423
Fem1b	37.9489	-0.70596	0.300273	-2.35106	0.0187199	0.346214
Eml4	73.0555	-0.563271	0.239695	-2.34995	0.0187762	0.346293
Irf3	219.394	0.399327	0.170121	2.34732	0.0189092	0.347362
Lrrc41	35.1955	0.669581	0.285324	2.34674	0.0189385	0.347362
Clptm1	146.006	0.486914	0.20847	2.33566	0.0195091	0.349974
Csnk1g3	56.4637	-0.670069	0.286675	-2.33738	0.0194195	0.349974
Cyb5r4	107.724	-0.580508	0.248115	-2.33967	0.0193007	0.349974
Enc1	19.3445	-0.764294	0.32707	-2.33679	0.0194501	0.349974
Hspa8	2595	0.254884	0.109188	2.33436	0.019577	0.349974
Ing2	67.5305	0.525703	0.224432	2.34237	0.0191618	0.349974
Rps15a	5537.14	-0.42419	0.181404	-2.33837	0.0193678	0.349974
Sfrs6	399.334	0.355022	0.152122	2.33379	0.0196065	0.349974
Smc6	97.1605	-0.451906	0.193202	-2.33904	0.0193334	0.349974
Tspyl3	48.1885	-0.734836	0.313804	-2.34171	0.0191958	0.349974
Ybx1	262.436	0.390704	0.167489	2.33272	0.019663	0.350043
Gsdmd	117.016	0.441024	0.189316	2.32957	0.0198291	0.351826
Naga	43.2307	0.613756	0.263549	2.32882	0.0198688	0.351826
Ascc3	25.411	-0.702699	0.302032	-2.32657	0.0199881	0.352316
Slc25a39	207.593	0.405871	0.17447	2.3263	0.0200023	0.352316
2310061I04Rik	70.3966	0.51558	0.222255	2.31977	0.0203532	0.356015
Api5	62.1397	-0.723908	0.312236	-2.31846	0.0204242	0.356015
Cd44	214.978	-0.48074	0.207356	-2.31843	0.0204262	0.356015
Tet3	28.7973	0.673994	0.290468	2.32038	0.0203206	0.356015
2610027L16Rik	69.8564	0.517496	0.224388	2.30626	0.0210962	0.356361
Abcb1b	18.3865	0.725054	0.314095	2.30839	0.0209774	0.356361
Cd22	154.278	0.567684	0.245316	2.3141	0.0206625	0.356361
Clta	635.428	0.288808	0.125031	2.30989	0.020894	0.356361
Dnajb11	61.7143	0.567968	0.246462	2.30449	0.0211954	0.356361
Eif2b4	83.4003	0.54644	0.236275	2.31273	0.0207376	0.356361
Eif4ebp2	95.3346	-0.451282	0.19554	-2.30788	0.0210061	0.356361
Elovl6	46.7559	-0.644227	0.278817	-2.31057	0.0208564	0.356361
Gbp4	71.0322	-0.595165	0.257944	-2.30734	0.021036	0.356361
LOC547150	167.028	-0.475643	0.205428	-2.31537	0.0205925	0.356361
Mdp1	173.213	0.482391	0.208873	2.3095	0.0209159	0.356361
Med26	28.372	-0.659871	0.285635	-2.31019	0.0208776	0.356361
Ran	302.622	0.397507	0.171559	2.31703	0.0205022	0.356361
Wdr26	731.616	0.276546	0.119976	2.30501	0.0211659	0.356361
Rasgrp1	160.515	-0.545893	0.237037	-2.30299	0.0212792	0.356869
Gins4	63.1371	0.563465	0.244862	2.30115	0.0213829	0.357708
Stard7	97.7044	-0.503497	0.218895	-2.30018	0.0214379	0.357729
Fkbp3	132.027	-0.4064	0.177501	-2.28957	0.0220465	0.361634
Hs6st1	15.922	-0.725609	0.31707	-2.28848	0.0221094	0.361634
Lcp1	859.426	-0.361028	0.157454	-2.29291	0.0218532	0.361634
Lsm11	25.0342	-0.726259	0.317464	-2.28769	0.0221554	0.361634
Mpa2l	28.5318	0.688929	0.300514	2.2925	0.0218766	0.361634
Prr8	134.394	-0.484327	0.211402	-2.29102	0.0219622	0.361634
Slc25a37	15.4513	-0.731529	0.31978	-2.2876	0.0221608	0.361634
Tradd	40.6909	0.653283	0.284926	2.29281	0.0218587	0.361634
Zcrb1	77.2516	0.454648	0.198582	2.28948	0.0220516	0.361634
Aasdhppt	35.321	0.608602	0.266322	2.28521	0.0223005	0.363025
Jtb	251.409	0.374676	0.164339	2.2799	0.0226136	0.365441
Mettl11a	32.6839	0.652566	0.286069	2.28115	0.0225398	0.365441
Psme1	1137.24	0.264212	0.115859	2.28047	0.0225799	0.365441
A930001N09Rik	42.486	-0.644532	0.283203	-2.27587	0.0228538	0.366158
Blvra	57.5235	0.591277	0.259629	2.27739	0.0227629	0.366158
Deaf1	38.9012	0.614322	0.270519	2.2709	0.023153	0.366158
Dnajc18	31.1334	-0.725548	0.31922	-2.27287	0.0230337	0.366158
Rpl22l1	59.8036	-0.596875	0.262405	-2.27464	0.0229277	0.366158
Rps27	1890.55	-0.473853	0.208605	-2.27153	0.0231146	0.366158
Slamf1	39.3036	-0.667644	0.293935	-2.2714	0.0231225	0.366158
Stx8	29.0212	0.641433	0.282107	2.27372	0.0229827	0.366158
Zfp120	23.2005	-0.729362	0.321129	-2.27124	0.0231324	0.366158
0610010K14Rik	122.003	0.508074	0.224319	2.26496	0.0235149	0.368528
Cdca8	37.6366	0.70716	0.312112	2.26573	0.023468	0.368528
Clptm1l	224.573	0.432034	0.190895	2.26321	0.0236229	0.368528
Dusp11	181.386	0.416746	0.184093	2.26378	0.0235877	0.368528
Rps24	6923.06	-0.422026	0.186489	-2.26301	0.0236349	0.368528
Spg20	24.9727	0.693235	0.306055	2.26507	0.0235087	0.368528
Ctnnb1	190.439	0.394862	0.17467	2.26062	0.0237829	0.369826
Lats2	86.2855	-0.514354	0.227603	-2.25987	0.0238293	0.369826
Psma6	356.977	-0.345994	0.153256	-2.25763	0.023969	0.37113
Ccnc	16.1092	-0.739534	0.328188	-2.25338	0.0242349	0.374376
Anxa7	132.97	0.41164	0.182933	2.25022	0.0244347	0.375383
LOC100504009	41.926	-0.722847	0.321172	-2.25065	0.0244074	0.375383
Pacsin2	64.54	-0.593708	0.263908	-2.24968	0.0244693	0.375383
Cd6	234.087	0.381164	0.169888	2.24361	0.0248574	0.379589
Coq3	17.9344	0.718438	0.320161	2.24399	0.0248331	0.379589
Dhx57	32.4346	0.676532	0.302108	2.23937	0.0251319	0.382903
Zc3hav1	105.297	-0.499711	0.223389	-2.23695	0.0252894	0.384422
Spsb3	62.8926	0.549813	0.246074	2.23434	0.0254604	0.384936
Wbp5	53.8243	-0.63031	0.282154	-2.23392	0.0254881	0.384936
Wsb2	63.9102	0.629846	0.281963	2.23379	0.0254967	0.384936
Ppp6c	31.8244	-0.698957	0.31315	-2.23202	0.0256139	0.38569
Rnpep	46.9645	0.525769	0.235635	2.23128	0.0256624	0.38569
Fam118b	46.336	-0.651601	0.292566	-2.22719	0.0259343	0.388794
Ube2v1	368.042	0.336566	0.151169	2.22642	0.0259858	0.388794
Atp6v0a2	68.4944	0.529008	0.237876	2.22388	0.0261565	0.389045
Gtpbp5	32.4648	0.650081	0.292273	2.22422	0.0261335	0.389045
Rbck1	305.331	0.345855	0.155541	2.22356	0.0261779	0.389045
2410002F23Rik	25.9949	-0.714768	0.32158	-2.22267	0.0262379	0.389069
2310016M24Rik	185.584	0.472237	0.212678	2.22043	0.0263897	0.390451
Bcas2	177.805	0.476288	0.214748	2.2179	0.0265619	0.390486
Cds2	121.699	0.412287	0.185914	2.21763	0.0265803	0.390486
Ganc	28.6149	-0.701253	0.316353	-2.21667	0.0266453	0.390486
Ncaph2	120.155	0.493682	0.22266	2.2172	0.0266093	0.390486
Safb	101.115	-0.508222	0.229333	-2.21609	0.0266854	0.390486
Elovl5	108.32	-0.570403	0.257951	-2.21128	0.0270163	0.394462
Psmb5	228.654	0.427388	0.193566	2.20797	0.0272463	0.396949
Adam19	52.8235	-0.647907	0.29393	-2.20429	0.027504	0.399829
Ccr5	15.4324	-0.723557	0.32856	-2.20221	0.0276507	0.400893
Gm608	41.5479	0.517278	0.235143	2.19984	0.027818	0.400893
Metap2	186.103	-0.433155	0.19688	-2.2001	0.0277999	0.400893
Scyl1	42.2192	0.624092	0.283599	2.20061	0.0277634	0.400893
Hnrnpa3	130.443	-0.559896	0.254886	-2.19665	0.0280453	0.403295
Cd82	602.331	0.293975	0.134433	2.18678	0.0287587	0.403849
Fbxo4	29.1179	0.632535	0.289316	2.18631	0.0287929	0.403849
Gas5	73.5976	-0.493146	0.225358	-2.18828	0.0286494	0.403849
Gde1	120.466	0.554776	0.253715	2.18661	0.0287708	0.403849
Kdm2b	25.3893	-0.715013	0.327114	-2.18582	0.0288287	0.403849
Pfkp	297.198	0.344443	0.157282	2.18997	0.0285267	0.403849
Rnf19a	235.313	-0.412743	0.188673	-2.18761	0.0286982	0.403849
Stat1	525.334	0.338893	0.155084	2.18523	0.0288724	0.403849
Timp2	148.381	-0.451901	0.20605	-2.19316	0.028296	0.403849
Tmem214	59.1808	0.571091	0.260211	2.19472	0.0281837	0.403849
Tubb2a	17.0325	-0.711778	0.324835	-2.1912	0.0284376	0.403849
Tysnd1	36.6606	0.605564	0.277084	2.18549	0.0288531	0.403849
Zfp282	32.0849	0.636284	0.289956	2.19441	0.0282057	0.403849
Txnl1	118.504	0.468778	0.214604	2.18438	0.0289343	0.403867
Xpot	33.678	-0.657831	0.301356	-2.1829	0.0290431	0.404538
Aars	105.418	0.570216	0.26189	2.17732	0.029457	0.40458
Ormdl2	21.6961	0.663556	0.304506	2.17912	0.0293229	0.40458
Pitpnb	76.1522	0.476887	0.218711	2.18044	0.0292248	0.40458
Rps29	1437.83	-0.423817	0.194542	-2.17854	0.0293657	0.40458
Serbp1	1012.04	0.23719	0.108824	2.17958	0.0292888	0.40458
Sit1	51.2319	0.596355	0.273331	2.18181	0.0291239	0.40458
Trib2	187.377	-0.476071	0.21867	-2.17712	0.0294715	0.40458
2410015M20Rik	49.3385	0.590551	0.272119	2.17019	0.0299924	0.406839
Abr	111.156	0.496194	0.228609	2.17049	0.0299696	0.406839
Bambi-ps1	73.0479	0.565717	0.260607	2.17077	0.0299488	0.406839
Eomes	74.8741	-0.703552	0.324209	-2.17005	0.0300027	0.406839
Nanos1	19.4902	-0.695232	0.320355	-2.17019	0.0299923	0.406839
Usp9x	41.7499	-0.644633	0.296964	-2.17074	0.0299505	0.406839
Cd4	524.922	0.246849	0.113889	2.16745	0.0302005	0.408446
Emp2	20.7585	-0.686038	0.316602	-2.16688	0.0302444	0.408446
Psip1	62.8349	-0.644029	0.297325	-2.16608	0.0303053	0.408446
Arl2bp	74.7521	-0.503856	0.233222	-2.16042	0.0307403	0.411809
Ccdc41	19.8674	0.687982	0.318356	2.16104	0.0306919	0.411809
Ino80b	21.0038	-0.657325	0.304195	-2.16086	0.0307059	0.411809
Zyg11b	35.3016	-0.647225	0.299936	-2.15787	0.0309377	0.41362
Smndc1	46.1243	-0.541772	0.251292	-2.15595	0.0310878	0.414795
Mgat1	117.929	-0.413465	0.192228	-2.15091	0.0314829	0.41682
Pmvk	66.4969	0.597979	0.277989	2.15109	0.0314694	0.41682
Rnf170	33.6769	-0.646962	0.300797	-2.15083	0.03149	0.41682
Rnf20	43.9394	-0.529826	0.246144	-2.15251	0.0313574	0.41682
Abce1	42.9902	-0.66053	0.30825	-2.14284	0.0321263	0.417176
Arf5	66.1116	0.514505	0.240041	2.14341	0.0320802	0.417176
Dok2	92.9605	-0.496301	0.232013	-2.1391	0.0324272	0.417176
Enoph1	30.9962	0.623417	0.290239	2.14794	0.0317186	0.417176
Maea	115.24	0.466086	0.217453	2.14338	0.0320824	0.417176
Mrpl40	91.0867	0.52565	0.245591	2.14035	0.0323264	0.417176
Ptcd3	31.9196	-0.667784	0.312233	-2.13874	0.0324568	0.417176
Scp2	267.294	0.337553	0.157658	2.14105	0.0322699	0.417176
Sord	23.7422	-0.68878	0.32146	-2.14266	0.0321403	0.417176
Stk17b	389.152	-0.430988	0.20146	-2.13933	0.0324091	0.417176
Tmem123	92.9207	-0.547536	0.255631	-2.1419	0.0322013	0.417176
Trpv2	117.429	0.379652	0.177069	2.1441	0.0320251	0.417176
Txnrd2	34.6749	0.609198	0.284054	2.14465	0.0319805	0.417176
Ubl4	31.1535	0.613356	0.285707	2.1468	0.0318094	0.417176
Zfp275	23.7483	-0.642955	0.299957	-2.14349	0.0320736	0.417176
Ppp2r1a	324.945	0.287226	0.134368	2.1376	0.0325493	0.417559
Pck2	26.3359	0.613645	0.287215	2.13654	0.0326356	0.417861
Nbr1	49.5047	-0.543075	0.25461	-2.13297	0.0329271	0.420784
Mov10	80.0237	0.539747	0.253156	2.13207	0.0330011	0.420922
G3bp2	287.127	-0.422644	0.198612	-2.12798	0.0333385	0.424413
Itgb3bp	16.6906	-0.697423	0.328303	-2.12433	0.0336426	0.425842
Ptpn13	39.6437	0.629784	0.296388	2.12487	0.0335979	0.425842
Rbm38	24.5086	0.616886	0.290343	2.12468	0.0336137	0.425842
Plp2	107.755	0.450222	0.212059	2.1231	0.0337454	0.426332
Xpo7	33.9143	-0.59761	0.281592	-2.12226	0.0338162	0.426417
Pdcd4	50.0627	-0.549849	0.259204	-2.1213	0.0338964	0.426621
Eprs	114.277	0.411448	0.194072	2.12007	0.0339998	0.427114
Mbtd1	60.7756	-0.653343	0.308698	-2.11644	0.0343071	0.430163
Tnfrsf1b	28.5115	0.608845	0.288044	2.11372	0.0345388	0.432255
Rilpl2	482.38	0.429188	0.203227	2.11186	0.0346981	0.432869
Zcchc7	95.6663	-0.539586	0.25553	-2.11163	0.0347179	0.432869
Fnbp4	87.3758	-0.501403	0.23765	-2.10984	0.0348724	0.433982
Cc2d1b	50.0867	0.500275	0.237389	2.10741	0.0350821	0.434966
LOC100502730	15.3003	-0.692199	0.328406	-2.10775	0.0350524	0.434966
Brd7	91.4542	0.452818	0.215127	2.10489	0.0353009	0.436865
Malt1	43.6597	-0.552087	0.262598	-2.1024	0.0355179	0.438735
Smg1	72.3321	-0.481999	0.22937	-2.10141	0.0356052	0.438999
Acadvl	118.491	0.458304	0.218515	2.09736	0.0359617	0.4393
Ctso	39.7987	-0.616098	0.293848	-2.09665	0.0360242	0.4393
Dennd1b	18.2312	-0.645604	0.307416	-2.1001	0.0357202	0.4393
LOC100502851	22.9603	-0.677344	0.323062	-2.09664	0.0360255	0.4393
Pard6g	16.8585	-0.684062	0.326191	-2.09712	0.0359831	0.4393
Qars	204.76	0.433366	0.206521	2.09841	0.0358692	0.4393
Slmo2	69.6504	0.439339	0.209643	2.09565	0.0361129	0.439561
2410089E03Rik	22.8254	-0.657056	0.313684	-2.09464	0.036203	0.439853
1600020E01Rik	19.2975	-0.645154	0.308474	-2.09144	0.0364886	0.442516
Atp5c1	1213.56	0.223347	0.106912	2.08908	0.0367008	0.443154
Dcun1d2	35.9671	0.66594	0.318862	2.08849	0.0367536	0.443154
Nkg7	254.741	-0.490244	0.234803	-2.08789	0.0368075	0.443154
Zdhhc6	64.864	-0.616802	0.295128	-2.08995	0.0366227	0.443154
Fbxo31	23.1436	-0.681045	0.326398	-2.08654	0.0369293	0.443818
Cblb	50.392	-0.48602	0.23362	-2.08038	0.0374903	0.449748
Mapkapk2	142.34	0.441443	0.212452	2.07785	0.0377231	0.450917
Snx18	15.3529	-0.646498	0.311122	-2.07795	0.0377136	0.450917
Arid5b	19.1145	0.676493	0.325792	2.07646	0.0378516	0.451641
Parp4	60.1219	-0.510076	0.2458	-2.07517	0.0379711	0.452257
Dhx40	39.0389	-0.5881	0.283656	-2.07329	0.0381457	0.452717
Trip12	186.435	-0.459065	0.221387	-2.07359	0.0381177	0.452717
Nfkbia	379.698	0.368721	0.178019	2.07124	0.038336	0.454165
Phf17	30.3757	-0.649249	0.313615	-2.07021	0.0384327	0.454503
Ddx41	114.101	0.517405	0.250195	2.06801	0.038639	0.455556
Tap1	328.551	0.282811	0.136769	2.0678	0.0386587	0.455556
Fcho1	79.733	0.52315	0.253139	2.06665	0.0387669	0.456025
Nktr	129.436	-0.497215	0.240787	-2.06496	0.038927	0.457101
Gimap6	664.849	-0.31842	0.154267	-2.06408	0.0390101	0.45727
Hnrnph2	43.3856	-0.672801	0.326256	-2.06218	0.0391903	0.458574
Grsf1	34.4038	-0.635436	0.30825	-2.06143	0.0392622	0.45861
Arpc5	773.518	-0.275425	0.133728	-2.05959	0.0394378	0.45866
Fam76b	26.6421	-0.658187	0.319447	-2.06039	0.0393608	0.45866
Pold2	28.019	0.649716	0.315516	2.05922	0.0394732	0.45866
Zfyve19	32.2784	0.644011	0.312895	2.05824	0.0395675	0.458956
Ints5	45.7913	0.547584	0.266147	2.05745	0.039643	0.459031
4833420G17Rik	105.51	-0.46181	0.225187	-2.05079	0.0402878	0.46183
Actr2	223.468	0.311428	0.151917	2.04999	0.0403649	0.46183
Apex2	24.8295	0.66193	0.322289	2.05384	0.0399914	0.46183
Cdca3	31.6768	0.673448	0.328535	2.04985	0.040379	0.46183
Dad1	336.788	0.322679	0.157463	2.04923	0.0404396	0.46183
LOC100504499	26.7229	-0.673828	0.328543	-2.05096	0.0402708	0.46183
Nub1	57.7147	-0.452785	0.220888	-2.04984	0.0403803	0.46183
Spnb2	103.166	-0.496712	0.242375	-2.04936	0.0404273	0.46183
Fam172a	35.5248	-0.633802	0.309419	-2.04836	0.0405247	0.46201
Akap8	123.557	-0.469269	0.229449	-2.0452	0.0408353	0.463908
Nfkb1	301.551	0.366173	0.179047	2.04512	0.0408429	0.463908
Nudt2	19.9984	0.658775	0.322212	2.04454	0.0409002	0.463908
Cox17	75.1546	0.470406	0.230447	2.04128	0.0412234	0.465196
Tmed3	90.7858	-0.428848	0.210084	-2.04132	0.0412192	0.465196
Vapa	90.6916	-0.456916	0.22383	-2.04135	0.0412161	0.465196
St3gal2	36.9341	0.610722	0.299408	2.03976	0.0413739	0.466103
Slc46a3	30.2881	0.582808	0.286293	2.03571	0.0417798	0.469882
0610031J06Rik	165.101	0.406986	0.20018	2.0331	0.042042	0.47029
Bub3	255.514	0.384039	0.188881	2.03324	0.0420286	0.47029
Rlim	40.7213	-0.645735	0.317698	-2.03254	0.0420987	0.47029
Sfrs11	388.999	-0.35059	0.172409	-2.03348	0.0420036	0.47029
Gimap4	720.256	-0.357436	0.176277	-2.02769	0.0425916	0.472219
Mettl9	96.2866	0.44317	0.218745	2.02597	0.0427678	0.472219
Nme2	705.246	-0.273839	0.135091	-2.02707	0.0426555	0.472219
Parp10	50.8046	0.49338	0.243483	2.02634	0.0427299	0.472219
Ppp1r12a	166.717	-0.36388	0.179548	-2.02665	0.0426983	0.472219
Rab7	29.7558	0.548476	0.270395	2.02843	0.0425169	0.472219
Syvn1	29.65	0.615012	0.303343	2.02745	0.0426167	0.472219
Med17	85.0211	-0.537446	0.265521	-2.02412	0.042958	0.472935
Tmem147	77.9037	0.479379	0.236852	2.02396	0.0429747	0.472935
Cyb5	367.176	-0.319006	0.15785	-2.02094	0.0432856	0.474787
Tk1	27.166	0.655175	0.324124	2.02137	0.0432412	0.474787
Csnk2a1	86.0506	-0.534346	0.26461	-2.01937	0.0434488	0.475012
Fth1	2262.9	0.225825	0.111809	2.01975	0.0434093	0.475012
4932441K18Rik	20.8378	-0.650284	0.322668	-2.01534	0.0438693	0.478244
Dcp1a	56.864	0.592319	0.294121	2.01386	0.0440238	0.478244
Gpd1l	31.6428	-0.59095	0.293427	-2.01396	0.0440138	0.478244
Slc12a6	91.1303	-0.456339	0.226607	-2.01379	0.0440318	0.478244
Ccl5	45.3127	-0.652111	0.323935	-2.01309	0.0441051	0.47826
1110032A13Rik	23.0266	0.626432	0.311613	2.01029	0.0444008	0.478639
2010107E04Rik	72.6544	-0.537881	0.267694	-2.00931	0.0445045	0.478639
Eif5b	158.439	-0.395606	0.196957	-2.0086	0.04458	0.478639
Inpp4b	39.5903	-0.549428	0.273774	-2.00686	0.0447642	0.478639
LOC100502885	124.656	0.424788	0.211702	2.00654	0.044799	0.478639
Lmbrd1	34.9033	-0.527041	0.262273	-2.00951	0.044483	0.478639
Mrpl4	159.784	0.371186	0.18504	2.00598	0.0448589	0.478639
Polr3e	36.9168	-0.612572	0.304649	-2.01075	0.0443522	0.478639
Sec22c	29.7901	-0.572193	0.285109	-2.00693	0.0447576	0.478639
Strn3	40.838	-0.657185	0.326904	-2.01033	0.0443962	0.478639
Pum2	214.027	-0.366546	0.182895	-2.00414	0.0450551	0.479963
Hdac3	83.3564	0.432604	0.216352	1.99954	0.0455499	0.480674
Hibch	24.2576	-0.650924	0.325208	-2.00156	0.0453318	0.480674
Hnrnpa0	199.152	-0.426746	0.213427	-1.99949	0.045555	0.480674
Hnrnpa2b1	183.705	0.376797	0.188428	1.99968	0.0455345	0.480674
Slbp	128.263	-0.532119	0.26591	-2.00113	0.0453786	0.480674
Ube2e1	29.2005	0.595106	0.297315	2.0016	0.0453282	0.480674
Qk	24.7528	-0.59793	0.299177	-1.99858	0.0456534	0.48095
Cenpq	21.7576	-0.646995	0.324161	-1.99591	0.0459439	0.48256
Sgk1	60.8158	-0.577191	0.289197	-1.99584	0.0459512	0.48256
Agap3	41.5291	-0.611972	0.306988	-1.99347	0.0462099	0.484116
Nhp2l1	159.945	-0.301754	0.151395	-1.99315	0.0462448	0.484116
1110002B05Rik	182.457	0.419606	0.21063	1.99215	0.0463545	0.484502
Cox18	34.4949	0.557656	0.280197	1.99023	0.0465661	0.485951
Ggta1	21.2694	0.63044	0.317238	1.98728	0.0468912	0.48685
Hagh	47.7596	0.48575	0.244489	1.9868	0.0469447	0.48685
Ndufs1	69.9831	-0.585321	0.294455	-1.98781	0.0468328	0.48685
Pcmt1	78.1437	0.515497	0.25929	1.98811	0.0467995	0.48685
Zfp292	43.4332	-0.580244	0.292214	-1.98568	0.0470685	0.487375
Csnk1a1	191.544	-0.360581	0.181698	-1.98451	0.0471993	0.48797
1700094D03Rik	15.7523	-0.603926	0.30551	-1.97678	0.0480664	0.490817
Arrb1	57.9511	0.502329	0.253752	1.97961	0.0477476	0.490817
BC003331	30.7013	-0.639566	0.324281	-1.97226	0.0485804	0.490817
BC021614	145.325	0.378952	0.192016	1.97354	0.0484342	0.490817
Bat2l	278.426	-0.303584	0.15384	-1.97338	0.0484527	0.490817
Cul5	34.1286	-0.563093	0.285189	-1.97445	0.0483302	0.490817
Hdlbp	126.98	0.466278	0.236338	1.97293	0.0485035	0.490817
Mrpl53	48.9031	0.470272	0.238227	1.97405	0.0483766	0.490817
Ptpn1	508.403	0.344981	0.174329	1.9789	0.0478267	0.490817
Rbms2	115.241	-0.371993	0.188372	-1.97477	0.0482937	0.490817
Rrn3	42.9363	-0.579212	0.293399	-1.97414	0.0483655	0.490817
Sacm1l	32.0889	-0.640089	0.323172	-1.98064	0.0476312	0.490817
Slc35a1	31.6818	-0.566031	0.286113	-1.97835	0.0478892	0.490817
Vhl	40.583	-0.538258	0.272853	-1.9727	0.0485293	0.490817
Zbp1	128.743	0.403278	0.204209	1.97483	0.0482877	0.490817
Ldha	1222.94	0.254067	0.129061	1.96859	0.0490002	0.491781
Lgtn	53.5802	0.547004	0.277913	1.96826	0.0490386	0.491781
Smcr7l	27.7972	-0.626519	0.318163	-1.96918	0.0489325	0.491781
Spcs3	80.894	-0.5486	0.278699	-1.96843	0.049018	0.491781
Urgcp	47.5282	0.600723	0.305215	1.9682	0.0490452	0.491781
Gnb1	580.396	0.295723	0.150333	1.96712	0.0491692	0.492283
8430410A17Rik	118.799	0.425679	0.216871	1.96282	0.0496668	0.493787
Cep350	25.8738	-0.580727	0.295894	-1.96262	0.0496902	0.493787
Dnajc11	27.8086	0.629379	0.32042	1.96423	0.0495031	0.493787
Rab6	48.766	-0.611606	0.311378	-1.96419	0.0495081	0.493787
Tnfaip8	395.171	0.349253	0.177883	1.96338	0.0496017	0.493787
Snrpe	194.551	-0.305876	0.155993	-1.96083	0.0498993	0.495126
Aga	30.8209	-0.62286	0.317874	-1.95945	0.0500597	0.495669
RP23-480B19.10	47.5268	0.608533	0.310722	1.95845	0.0501774	0.495669
Uba52	4455.28	-0.346992	0.177133	-1.95894	0.05012	0.495669
Npm1	1121.03	-0.275547	0.140822	-1.95671	0.050382	0.496218
Sla	233.8	-0.481013	0.245816	-1.9568	0.0503708	0.496218
Cox19	15.856	0.610706	0.312555	1.95392	0.0507112	0.496962
E330033B04Rik	30.3867	-0.628593	0.321827	-1.9532	0.0507958	0.496962
Fam174a	36.5132	0.580619	0.297328	1.95279	0.0508443	0.496962
Nudt16l1	81.1434	0.443917	0.227458	1.95165	0.0509801	0.496962
Serhl	32.6594	0.548511	0.281009	1.95193	0.0509465	0.496962
Tnfrsf1a	30.4004	0.550592	0.28164	1.95495	0.0505887	0.496962
Yme1l1	35.969	-0.538382	0.275594	-1.95353	0.0507564	0.496962
Rnf14	73.5025	-0.486845	0.249598	-1.95051	0.0511148	0.497547
Psmc3	188.025	0.332262	0.170404	1.94985	0.0511938	0.497589
Ankmy2	44.8271	-0.491585	0.252294	-1.94846	0.0513598	0.498382
D4Ertd22e	77.6044	0.437512	0.224605	1.94792	0.0514251	0.498382
Ntrk3	49.0135	-0.579323	0.297563	-1.94689	0.0515476	0.498843
Gm11346	87.7694	-0.466204	0.239738	-1.94464	0.0518184	0.50001
Ptpn12	18.192	-0.616225	0.316808	-1.94511	0.0517619	0.50001
Kif21b	147.607	-0.37639	0.194152	-1.93863	0.0525461	0.504837
Ndufa8	165.576	0.377883	0.194809	1.93977	0.0524082	0.504837
Tomm40	82.0581	0.504188	0.260018	1.93905	0.0524954	0.504837
Cct3	221.869	0.349577	0.18051	1.9366	0.0527942	0.50649
Nf2	48.5869	0.536513	0.277216	1.93536	0.0529457	0.507213
Pcnxl3	40.2892	0.563094	0.291315	1.93294	0.0532434	0.509331
Akt1	290.658	0.323215	0.167617	1.9283	0.0538182	0.512285
Hmgb3	15.7669	-0.6293	0.326145	-1.92951	0.0536675	0.512285
Mrpl45	84.5487	0.468429	0.242973	1.92791	0.0538666	0.512285
Ranbp1	236.211	0.338039	0.175391	1.92734	0.0539369	0.512285
Tmc6	276.649	0.345948	0.179473	1.92758	0.0539075	0.512285
Pdzd8	36.7511	-0.610716	0.316983	-1.92665	0.054023	0.512372
Sft2d1	127.222	0.352801	0.18321	1.92567	0.0541456	0.512804
Actr3	996.897	0.234284	0.121822	1.92318	0.0544578	0.514347
Asb3	34.5417	-0.601907	0.313075	-1.92256	0.054535	0.514347
Cpsf4	38.3371	0.532211	0.27683	1.92252	0.0545403	0.514347
Ddx10	20.4336	-0.62084	0.323051	-1.9218	0.0546309	0.514473
Mrpl50	16.9168	-0.627969	0.326939	-1.92075	0.0547628	0.514987
Slc37a4	40.6586	-0.53736	0.279919	-1.9197	0.054896	0.515511
1110038F14Rik	70.8464	0.412967	0.217105	1.90216	0.0571509	0.515707
Adap1	19.5658	0.622002	0.325916	1.90847	0.05633	0.515707
Ccdc93	30.083	-0.572191	0.300778	-1.90237	0.0571226	0.515707
Chuk	37.6587	-0.567319	0.297914	-1.9043	0.0568706	0.515707
Dnajc10	61.3275	-0.472971	0.247476	-1.91118	0.0559819	0.515707
Eif4g3	166.741	-0.368398	0.192261	-1.91614	0.0553473	0.515707
Elmod3	17.7345	0.608057	0.319303	1.90432	0.0568679	0.515707
Hnrnpf	626.588	0.250105	0.130409	1.91786	0.0551287	0.515707
Hsp90aa1	540.976	-0.348972	0.182494	-1.91223	0.0558461	0.515707
Huwe1	98.0199	-0.430901	0.226105	-1.90576	0.0566815	0.515707
Kdm3a	31.7997	-0.556339	0.292772	-1.90025	0.0574005	0.515707
Kremen2	27.3646	-0.544252	0.286065	-1.90254	0.0571	0.515707
Lpin1	32.1883	0.556294	0.292344	1.90288	0.0570568	0.515707
Maml2	38.9473	-0.611577	0.320005	-1.91114	0.055986	0.515707
Mars	52.6744	0.533386	0.280064	1.90451	0.0568435	0.515707
Mea1	139.569	-0.347581	0.182241	-1.90726	0.0564869	0.515707
Mettl2	29.8196	-0.564671	0.294929	-1.9146	0.0555436	0.515707
Mpp1	221.402	0.404407	0.212758	1.90078	0.0573304	0.515707
Mtmr2	24.9702	-0.576122	0.301296	-1.91215	0.0558573	0.515707
Mus81	54.437	0.530079	0.278849	1.90095	0.0573087	0.515707
Nfu1	50.9879	0.448215	0.235199	1.90568	0.0566916	0.515707
Nono	215.805	-0.284846	0.148757	-1.91483	0.0555138	0.515707
Ppid	34.6177	-0.527564	0.277678	-1.89991	0.0574444	0.515707
Rasa2	122.868	-0.618133	0.323863	-1.90862	0.0563108	0.515707
Rbbp5	34.1569	-0.582247	0.305059	-1.90863	0.0563093	0.515707
Rbm5	173.722	-0.360574	0.189034	-1.90745	0.0564622	0.515707
Rpl7	7275.66	-0.316715	0.166768	-1.89913	0.0575468	0.515707
2017-09-09	438.158	0.275703	0.144986	1.90158	0.0572256	0.515707
Slc9a8	66.5774	0.486	0.254501	1.90962	0.0561824	0.515707
Stat6	115.339	0.398233	0.20934	1.90233	0.0571281	0.515707
Tmco1	232.612	0.319706	0.166782	1.91691	0.0552492	0.515707
Tmx1	27.1214	-0.608884	0.317426	-1.9182	0.0550862	0.515707
Txn1	357.664	0.30503	0.160142	1.90475	0.0568124	0.515707
Txnl4a	277.706	0.281193	0.148112	1.89852	0.0576278	0.515707
Wdr18	44.723	0.543087	0.286025	1.89874	0.0575986	0.515707
Aip	189.532	0.403296	0.212577	1.89717	0.057805	0.516599
Coro1b	585.685	0.22925	0.120897	1.89625	0.0579275	0.516999
Atad2	32.7961	-0.527451	0.278828	-1.89167	0.0585348	0.517943
Prkab1	106.218	0.382605	0.202292	1.89135	0.0585778	0.517943
Prpf39	16.6767	-0.601937	0.317876	-1.89362	0.0582755	0.517943
Rbm22	24.2774	0.548488	0.289828	1.89246	0.0584292	0.517943
Rnf145	95.0659	0.413188	0.218317	1.89261	0.0584103	0.517943
Smek2	85.6171	-0.561554	0.296867	-1.8916	0.058544	0.517943
Wdr70	17.6926	0.607395	0.320785	1.89347	0.0582957	0.517943
Rps15	2189.24	-0.330939	0.175034	-1.89071	0.0586626	0.518004
Isy1	104.723	0.446661	0.236492	1.88869	0.0589328	0.518329
Padi4	15.7252	-0.62032	0.32831	-1.88944	0.0588335	0.518329
Zap70	544.926	0.248188	0.131378	1.88911	0.0588773	0.518329
Fbxo18	57.7042	0.497559	0.263805	1.88609	0.0592832	0.520631
Ik	127.828	-0.473818	0.251345	-1.88513	0.0594124	0.520631
Rfc5	35.9014	0.54218	0.287628	1.885	0.0594292	0.520631
Cops3	93.9239	0.388047	0.206049	1.88328	0.0596627	0.52199
Tubg1	17.066	0.617889	0.32857	1.88054	0.0600344	0.524553
Abhd12	39.925	0.591396	0.314815	1.87855	0.0603056	0.526232
Aspscr1	97.476	0.436978	0.232777	1.87724	0.0604852	0.527016
Atp5d	645.075	0.277952	0.148104	1.87674	0.0605538	0.527016
Phax	85.3572	0.479381	0.255522	1.87609	0.0606436	0.527108
Golga1	31.8844	-0.558841	0.29801	-1.87524	0.0607593	0.527426
Acss1	50.2636	-0.547839	0.292619	-1.8722	0.0611796	0.528319
Gins3	18.3798	0.603173	0.322105	1.8726	0.0611239	0.528319
Mta2	71.851	-0.433745	0.23158	-1.87298	0.0610712	0.528319
Usp3	51.5812	0.49631	0.265049	1.87252	0.061135	0.528319
Paics	117.581	0.42481	0.227028	1.87118	0.0613201	0.528847
Ndufb6	101.39	0.42983	0.229782	1.8706	0.0614008	0.528857
Atg4a	16.1398	-0.611913	0.327812	-1.86666	0.0619492	0.532203
Rundc1	35.34	-0.546077	0.292513	-1.86685	0.0619229	0.532203
Gm4902	56.2274	0.512451	0.274881	1.86427	0.0622844	0.533706
Mllt3	83.8704	-0.430825	0.231055	-1.86459	0.0622383	0.533706
BC018473	59.8441	0.522299	0.280335	1.86313	0.0624443	0.534389
Ccnd2	652.201	0.249517	0.13424	1.85874	0.0630639	0.538307
Ptp4a3	53.1287	-0.513146	0.275989	-1.8593	0.0629842	0.538307
5430437P03Rik	98.5311	0.384959	0.207178	1.8581	0.0631546	0.538391
5730419I09Rik	18.2702	0.560549	0.30293	1.85042	0.0642526	0.539385
Appl2	15.7334	-0.606954	0.328562	-1.8473	0.0647034	0.539385
Arfgap3	25.7271	0.569815	0.308136	1.84923	0.0644244	0.539385
BC005537	108.763	-0.468982	0.252857	-1.85473	0.0636348	0.539385
Bod1l	64.7862	-0.542275	0.293407	-1.8482	0.0645731	0.539385
Ctla2a	156.479	-0.602483	0.326519	-1.84517	0.0650132	0.539385
Ctss	517.552	0.196615	0.106338	1.84896	0.0644636	0.539385
Dnaja1	308.692	-0.311259	0.167851	-1.85438	0.0636854	0.539385
Fgfr1op	36.0965	-0.587815	0.318094	-1.84793	0.0646128	0.539385
Hnrnpu	310.223	-0.294098	0.158779	-1.85224	0.0639907	0.539385
Krba1	20.5343	0.582726	0.315821	1.84512	0.0650207	0.539385
Mtif3	15.9583	-0.60866	0.328559	-1.85251	0.0639522	0.539385
Mtx2	88.3018	-0.421851	0.228659	-1.84489	0.0650535	0.539385
Osbpl2	47.1122	-0.512611	0.276814	-1.85183	0.0640504	0.539385
Prkd2	171.493	0.291272	0.1573	1.8517	0.0640694	0.539385
Rab5a	30.1351	-0.565525	0.306477	-1.84525	0.0650015	0.539385
Rap2c	30.1383	-0.580182	0.31366	-1.84972	0.0643542	0.539385
Rbm6	49.8878	-0.44222	0.239666	-1.84515	0.0650162	0.539385
Rps14	4456.96	-0.290033	0.156425	-1.85414	0.0637194	0.539385
Synrg	26.9849	0.546879	0.296121	1.84681	0.0647746	0.539385
Thy1	936.393	0.262723	0.142396	1.84501	0.0650357	0.539385
Usp1	27.1766	-0.576014	0.311324	-1.85021	0.0642834	0.539385
Scamp3	401.901	0.271125	0.147081	1.84337	0.0652751	0.540549
Bscl2	347.715	0.321207	0.174446	1.84131	0.0655769	0.542374
H2-K1	2828.27	0.255989	0.139206	1.83893	0.065926	0.544337
Rangap1	135.253	-0.385196	0.209508	-1.83857	0.0659777	0.544337
Wdr41	18.9574	-0.598124	0.325427	-1.83797	0.0660673	0.544401
5730601F06Rik	20.9848	-0.600328	0.327078	-1.83543	0.0664426	0.546817
Manf	274.372	0.360855	0.196835	1.83329	0.0667595	0.547395
Nsd1	135.687	-0.33446	0.182425	-1.83342	0.0667406	0.547395
Tgs1	32.9477	-0.592923	0.323369	-1.83358	0.066716	0.547395
5730403M16Rik	31.8949	0.561682	0.306895	1.83021	0.0672189	0.547515
Dnttip2	45.493	-0.485857	0.265273	-1.83154	0.0670205	0.547515
Gspt1	50.7028	-0.541997	0.296198	-1.82985	0.0672728	0.547515
Itfg1	49.9817	-0.466416	0.254521	-1.83253	0.0668729	0.547515
Pa2g4	84.9117	-0.368704	0.201416	-1.83056	0.067166	0.547515
Parl	94.9599	0.453392	0.247846	1.82933	0.0673497	0.547515
Trim5	26.747	-0.575884	0.314625	-1.83038	0.0671926	0.547515
B3galt4	15.0873	0.600176	0.328544	1.82678	0.0677334	0.549292
Hbxip	172.422	-0.344838	0.188736	-1.82709	0.0676859	0.549292
Scap	89.1193	0.468397	0.256676	1.82486	0.0680222	0.550963
Loh12cr1	24.209	-0.575323	0.315442	-1.82386	0.0681729	0.551513
Hcfc1r1	87.9574	-0.413032	0.226641	-1.8224	0.0683936	0.552627
Anxa2	290.923	0.351736	0.193227	1.82033	0.0687093	0.553164
Lsm2	61.3523	0.514079	0.28237	1.82059	0.0686694	0.553164
Prkra	26.9801	0.5475	0.30067	1.82093	0.0686176	0.553164
Ndufa9	102.567	-0.40894	0.224793	-1.81919	0.0688829	0.553892
Arpc1b	1302.78	0.225232	0.123901	1.81783	0.0690897	0.554885
Aurkb	18.1148	0.595148	0.327791	1.81563	0.0694266	0.555907
Brpf1	51.1605	0.538033	0.296894	1.8122	0.0699551	0.555907
Dcaf7	215.665	-0.31858	0.175903	-1.81111	0.0701232	0.555907
Drg1	128.858	-0.338873	0.18711	-1.81109	0.0701264	0.555907
Gm6344	24.0533	-0.582092	0.321605	-1.80996	0.0703024	0.555907
Lrrc42	32.0686	0.57625	0.317728	1.81366	0.0697306	0.555907
Rfx1	66.2392	0.43292	0.238716	1.81353	0.0697494	0.555907
Rif1	26.0479	-0.58131	0.320672	-1.81279	0.0698649	0.555907
Rps4x	3797.41	-0.358614	0.197607	-1.81479	0.0695564	0.555907
Serp1	128.292	0.356678	0.196954	1.81098	0.0701443	0.555907
Slc35b1	115.457	0.430231	0.237235	1.81352	0.0697514	0.555907
Sqle	25.0659	-0.593623	0.32703	-1.81519	0.0694944	0.555907
Zfp142	26.454	-0.548592	0.303058	-1.81019	0.0702664	0.555907
Camk4	159.531	-0.325409	0.179934	-1.80849	0.0705298	0.556383
Rnf11	15.2566	-0.592428	0.327498	-1.80895	0.0704588	0.556383
Dgcr2	132.966	0.383579	0.212271	1.80702	0.0707591	0.556565
Eea1	66.7248	-0.483982	0.267975	-1.80607	0.0709072	0.556565
Gm14446	17.3859	-0.5766	0.319175	-1.80653	0.0708351	0.556565
Osbpl11	17.5317	0.586818	0.324987	1.80566	0.0709708	0.556565
Stk19	50.2528	0.526414	0.29119	1.8078	0.0706369	0.556565
Gmppa	73.5309	0.500156	0.277232	1.8041	0.071215	0.557823
2010012O05Rik	33.8982	-0.468718	0.260457	-1.7996	0.071924	0.558431
Calm2	238.314	-0.360368	0.200312	-1.79904	0.0720131	0.558431
Ndufs4	94.4127	-0.431552	0.239584	-1.80126	0.0716626	0.558431
Ogfr	194.552	0.389353	0.216449	1.79882	0.0720475	0.558431
Tbc1d2b	56.3681	0.467571	0.259329	1.803	0.0713875	0.558431
Tfg	100.695	0.410641	0.228125	1.80007	0.0718496	0.558431
Tubb2c	262.953	0.384013	0.21319	1.80127	0.0716597	0.558431
Zfp260	27.2123	-0.551613	0.306364	-1.80052	0.0717789	0.558431
Zyx	214.877	0.324377	0.180178	1.80031	0.0718122	0.558431
Gpr108	105.322	-0.374187	0.208239	-1.79691	0.0723496	0.56012
Fh1	35.6402	0.474689	0.264372	1.79554	0.0725684	0.561162
Sf3b5	137.033	0.325292	0.181231	1.7949	0.0726696	0.561292
Srrm1	82.8108	0.400266	0.223107	1.79406	0.0728042	0.561681
Als2cl	20.6234	-0.576557	0.321622	-1.79266	0.0730281	0.561704
Nipsnap3b	74.2389	0.510965	0.284955	1.79314	0.0729506	0.561704
Sh3rf1	18.938	-0.586096	0.32698	-1.79245	0.0730603	0.561704
Osbpl8	18.3696	0.565318	0.315775	1.79026	0.0734129	0.563764
Aup1	265.615	-0.271794	0.152231	-1.7854	0.0741968	0.567819
Btbd10	24.0287	0.544018	0.304606	1.78597	0.0741036	0.567819
Tmem55a	25.1201	-0.53802	0.301262	-1.78589	0.0741173	0.567819
Arfgef2	37.0067	0.495556	0.277696	1.78453	0.0743375	0.568242
0610011F06Rik	108.351	0.380411	0.214753	1.77139	0.0764957	0.56906
Arhgef7	21.8942	-0.539193	0.303403	-1.77715	0.0755436	0.56906
Cnih	95.5632	0.348132	0.19542	1.78145	0.0748386	0.56906
Commd7	82.2456	0.471188	0.264602	1.78074	0.0749546	0.56906
Cox5a	605.5	0.231311	0.129929	1.78028	0.0750297	0.56906
Creb3	65.4736	0.485423	0.272374	1.78219	0.0747179	0.56906
Golga3	16.4982	-0.575426	0.3247	-1.77218	0.0763653	0.56906
Golga4	75.9189	-0.464537	0.262088	-1.77244	0.0763209	0.56906
Hs2st1	26.527	-0.580413	0.325725	-1.78191	0.074764	0.56906
Ifi47	383.813	0.27958	0.157545	1.7746	0.075964	0.56906
Limd1	161.692	-0.30994	0.174291	-1.77829	0.0753564	0.56906
Lpp	47.115	-0.527555	0.29635	-1.78018	0.0750473	0.56906
Mapk1ip1	73.8388	-0.392943	0.221701	-1.7724	0.0763278	0.56906
Mapkapk3	71.1814	0.423095	0.238357	1.77505	0.0758893	0.56906
Pdik1l	17.7181	-0.575853	0.324202	-1.77622	0.075697	0.56906
Pnpla7	46.4796	-0.472088	0.265676	-1.77693	0.0755795	0.56906
Psmb8	1929.91	0.235658	0.132876	1.77352	0.076142	0.56906
Pstk	79.2448	-0.467112	0.263174	-1.77491	0.0759121	0.56906
Rab37	152.192	0.286893	0.16116	1.78018	0.0750464	0.56906
Sec23ip	40.0444	-0.538081	0.302724	-1.77746	0.075492	0.56906
Tapbp	253.208	0.263835	0.148913	1.77174	0.0764375	0.56906
Tmem11	43.4882	0.516861	0.291363	1.77394	0.0760725	0.56906
Wdr81	41.6603	0.549397	0.309793	1.77343	0.0761574	0.56906
Wipf1	339.097	-0.258664	0.145551	-1.77714	0.0755448	0.56906
Ubr2	109.837	-0.299504	0.169142	-1.77073	0.0766055	0.56924
Gpr68	45.4125	0.454105	0.256661	1.76928	0.0768471	0.570399
Ggh	17.6831	-0.571529	0.323157	-1.76858	0.0769639	0.57063
Rsl1d1	90.9545	-0.461385	0.26103	-1.76756	0.077135	0.571262
Tug1	62.2631	-0.451798	0.25586	-1.7658	0.0774299	0.572809
Naa10	201.178	0.317302	0.179766	1.76509	0.077549	0.573054
Kctd17	29.1173	0.579509	0.328418	1.76455	0.07764	0.57309
Tcf20	29.4663	-0.515528	0.292413	-1.76301	0.0778983	0.573797
Tfdp1	45.8205	0.497531	0.282267	1.76263	0.0779635	0.573797
Tmem203	36.8724	-0.438289	0.248682	-1.76244	0.0779944	0.573797
Cat	127.288	0.430762	0.244572	1.76129	0.0781897	0.574599
LOC100503909	15.8649	-0.55538	0.315981	-1.75764	0.0788096	0.577879
Pqlc2	20.7772	-0.556648	0.316666	-1.75784	0.0787753	0.577879
Tigd2	79.3253	-0.402952	0.229492	-1.75584	0.0791149	0.57948
Bzw1	124.981	-0.43633	0.248597	-1.75517	0.07923	0.579685
Rwdd4a	85.7332	0.386941	0.220609	1.75397	0.0794361	0.580555
Cotl1	485.769	0.243924	0.139125	1.75327	0.0795552	0.580788
Atxn7	44.9752	-0.47144	0.268973	-1.75274	0.0796468	0.58082
Matr3	60.2965	-0.427952	0.244343	-1.75144	0.0798702	0.581811
1810030N24Rik	37.6417	-0.489663	0.279985	-1.74889	0.0803102	0.582581
2210404J11Rik	19.0906	-0.570529	0.326401	-1.74794	0.0804745	0.582581
Arid1a	336.182	-0.340114	0.194653	-1.74728	0.0805883	0.582581
Cabin1	93.4859	0.414927	0.237428	1.74759	0.0805346	0.582581
Ccdc66	21.3063	-0.565445	0.323258	-1.7492	0.0802556	0.582581
Isca1	87.5989	-0.375079	0.214427	-1.74921	0.080254	0.582581
Surf4	305.113	0.327887	0.187647	1.74736	0.0805744	0.582581
Prep	25.0086	0.552232	0.31628	1.74602	0.0808069	0.583528
Gm4076	413.471	-0.317264	0.182054	-1.74269	0.081388	0.58412
Mapre1	223.661	0.353466	0.202874	1.74229	0.0814572	0.58412
Ndufaf3	60.6905	0.412419	0.236568	1.74334	0.0812738	0.58412
Peli1	229.726	-0.306151	0.175556	-1.7439	0.0811773	0.58412
Rftn1	81.7319	-0.493767	0.283275	-1.74307	0.0813218	0.58412
Snapc1	30.4451	-0.521192	0.299067	-1.74273	0.0813816	0.58412
Ythdc1	62.8728	-0.407964	0.234189	-1.74203	0.081503	0.58412
Dpf1	22.0061	-0.556284	0.319619	-1.74046	0.0817786	0.58428
Gpr146	66.9024	-0.486783	0.279899	-1.73914	0.0820109	0.58428
Pak1ip1	81.4195	0.414726	0.238477	1.73906	0.0820241	0.58428
Polg	48.7397	0.489925	0.281458	1.74067	0.0817418	0.58428
Sfrs12ip1	38.0521	-0.510303	0.293235	-1.74025	0.0818148	0.58428
Stap1	26.7071	-0.554787	0.319044	-1.7389	0.0820519	0.58428
BC013529	40.34	0.486174	0.280048	1.73604	0.0825569	0.584749
Ddx17	315.658	-0.315594	0.181586	-1.73798	0.0822136	0.584749
Mbd1	24.6747	-0.49935	0.28761	-1.73621	0.0825274	0.584749
Polrmt	33.2352	-0.541269	0.311782	-1.73605	0.082555	0.584749
Rcor1	27.7611	-0.570085	0.328235	-1.73682	0.082419	0.584749
Fcer2a	17.405	-0.570166	0.328556	-1.73537	0.0826752	0.584964
Ddx6	223.484	-0.316815	0.182636	-1.73468	0.0827971	0.585205
Adpgk	31.7136	-0.550833	0.317646	-1.73411	0.0828985	0.5853
Kif2a	25.9731	-0.542336	0.313183	-1.73169	0.0833288	0.586473
Med15	59.8947	0.406454	0.234655	1.73214	0.0832488	0.586473
Srp14	562.136	-0.288875	0.166814	-1.73172	0.0833241	0.586473
Dpysl2	61.3847	-0.542267	0.313247	-1.73112	0.083431	0.586572
Aldoa	588.615	0.279375	0.161503	1.72984	0.083659	0.587312
Tfb2m	19.8116	-0.554605	0.320666	-1.72954	0.0837126	0.587312
Lman2	235.864	0.262903	0.152059	1.72896	0.0838168	0.587424
D1Bwg0212e	33.0989	-0.500477	0.289661	-1.7278	0.0840236	0.588253
Mrpl20	117.503	0.405134	0.234698	1.72619	0.0843126	0.589657
Aarsd1	53.7992	0.525424	0.305252	1.72128	0.0852003	0.591594
Cd5	90.5633	0.388445	0.225742	1.72075	0.0852956	0.591594
Cd53	1468.92	-0.292636	0.169837	-1.72304	0.084881	0.591594
Fermt3	103.922	0.384628	0.223329	1.72225	0.0850241	0.591594
Fundc2	110.702	-0.435607	0.252924	-1.72228	0.0850183	0.591594
Kcnn4	432.842	0.257908	0.149727	1.72252	0.0849755	0.591594
Ppp1r11	85.9928	-0.4055	0.235657	-1.72073	0.0853004	0.591594
Snhg1	18.4378	-0.565052	0.328177	-1.72179	0.0851078	0.591594
Ascl2	22.9498	-0.535589	0.31144	-1.71972	0.0854833	0.59163
Brd9	71.4453	0.372529	0.216596	1.71993	0.0854459	0.59163
2900010J23Rik	72.4618	-0.408987	0.238368	-1.71578	0.0862021	0.593145
Erh	30.4677	0.518936	0.302421	1.71594	0.0861739	0.593145
Il4ra	24.046	-0.511468	0.297904	-1.71689	0.0860001	0.593145
Irf1	153.401	0.331414	0.193232	1.71511	0.0863258	0.593145
LOC100502640	56.7144	0.361585	0.210787	1.71541	0.0862704	0.593145
Med9	22.7872	0.525065	0.305969	1.71607	0.0861486	0.593145
Plin2	24.5584	0.559659	0.325977	1.71687	0.0860035	0.593145
Rsf1	25.0963	-0.559048	0.32618	-1.71393	0.0865424	0.59402
Nhp2	88.2167	0.39115	0.228296	1.71334	0.0866494	0.594142
Anks1	20.8337	0.556446	0.325192	1.71113	0.0870569	0.594487
Cdk9	188.922	0.301854	0.17637	1.71148	0.0869929	0.594487
Cwc22	38.8319	-0.488008	0.28516	-1.71135	0.0870172	0.594487
Sec61g	61.4303	-0.437619	0.255571	-1.71232	0.0868376	0.594487
Isg20	121.843	0.426286	0.249274	1.71011	0.0872456	0.594556
Max	79.6733	0.359343	0.210092	1.71041	0.0871909	0.594556
Rps21	2494	-0.329505	0.192799	-1.70906	0.0874396	0.594661
Smarcal1	26.3311	0.543574	0.318025	1.70922	0.0874105	0.594661
4921524J17Rik	46.5633	0.439426	0.258678	1.69873	0.0893693	0.595243
Ash1l	36.4798	-0.502636	0.296	-1.69809	0.0894903	0.595243
Asnsd1	146.866	-0.366565	0.21593	-1.69761	0.0895816	0.595243
Ccdc137	27.2957	0.5496	0.323399	1.69945	0.0892352	0.595243
Coq7	15.1859	0.549451	0.322409	1.70421	0.0883425	0.595243
Fam136a	29.1366	0.528776	0.310275	1.70422	0.0883409	0.595243
Gak	146.494	0.299772	0.176293	1.70042	0.0890514	0.595243
Hnrnpk	252.105	0.270291	0.159089	1.69899	0.0893213	0.595243
Lsmd1	50.8793	-0.407947	0.240243	-1.69806	0.089497	0.595243
Nop58	23.3616	-0.522082	0.307298	-1.69894	0.0893296	0.595243
Nudt22	19.4547	-0.542471	0.318402	-1.70373	0.0884321	0.595243
Oas1c	36.0094	0.453461	0.266458	1.70181	0.0887916	0.595243
Pgd	129.957	0.381053	0.224415	1.69799	0.0895106	0.595243
Pon2	98.1949	0.420969	0.247478	1.70104	0.0889361	0.595243
Psmg3	15.7776	0.539367	0.317493	1.69883	0.0893515	0.595243
Ptpn2	45.2894	-0.447021	0.26248	-1.70307	0.0885553	0.595243
Raf1	36.436	0.511111	0.299915	1.70419	0.0883463	0.595243
Slc25a5	1866.63	0.208628	0.122556	1.70231	0.0886967	0.595243
Smurf2	88.7956	0.34015	0.200249	1.69864	0.0893877	0.595243
Snhg12	48.8243	-0.42911	0.252666	-1.69833	0.0894458	0.595243
Srrm2	332.058	-0.251615	0.148237	-1.69739	0.0896234	0.595243
Tbc1d4	817.358	-0.203851	0.120114	-1.69714	0.0896709	0.595243
Tnrc6a	115.038	-0.310373	0.182352	-1.70205	0.0887456	0.595243
Vps41	46.094	-0.462009	0.272122	-1.6978	0.0895454	0.595243
Fam113b	27.5844	-0.480143	0.283413	-1.69415	0.0902377	0.596034
Lgmn	17.6912	-0.534786	0.315423	-1.69546	0.089989	0.596034
Nucks1	128.506	-0.406413	0.239852	-1.69443	0.0901834	0.596034
Sgpp1	29.9812	-0.526539	0.31061	-1.69518	0.0900414	0.596034
Tinf2	62.7203	-0.426131	0.251429	-1.69484	0.0901059	0.596034
Unc119	123.213	0.35264	0.208245	1.69339	0.0903807	0.596387
Ulk3	25.2927	-0.50308	0.297273	-1.69232	0.0905852	0.597145
Adrbk1	519.297	0.217013	0.128281	1.69171	0.0907022	0.597325
Asb1	23.5865	-0.50355	0.297863	-1.69054	0.0909246	0.598198
Usp39	53.8773	-0.422198	0.24983	-1.68994	0.0910386	0.598357
Ankfy1	37.8871	-0.464773	0.275288	-1.68831	0.0913508	0.598379
Kdm5a	99.2429	-0.384705	0.227764	-1.68905	0.0912097	0.598379
Scfd1	21.4308	-0.55489	0.32857	-1.6888	0.0912569	0.598379
St3gal6	21.6951	-0.514787	0.304959	-1.68805	0.0914015	0.598379
Casp2	96.8137	-0.487684	0.289399	-1.68516	0.0919583	0.599078
D19Wsu162e	122.402	-0.321689	0.190742	-1.68651	0.0916971	0.599078
D6Wsu116e	59.0238	0.452353	0.268151	1.68693	0.0916168	0.599078
Kctd20	17.2115	0.553764	0.328446	1.68601	0.0917931	0.599078
Stard3nl	80.5748	0.372513	0.221013	1.68548	0.0918961	0.599078
Cdc25a	25.2018	-0.524423	0.311404	-1.68406	0.0921703	0.599873
Adprh	259.353	0.365807	0.217343	1.68309	0.0923579	0.599921
Sidt2	229.429	0.280871	0.166855	1.68332	0.0923134	0.599921
Coq5	38.5932	-0.440571	0.262002	-1.68156	0.0926546	0.600092
Ppp1ca	2008.57	0.195761	0.116404	1.68174	0.0926191	0.600092
Riok1	40.5274	-0.49245	0.292763	-1.68208	0.0925541	0.600092
Ankle2	20.0227	-0.514489	0.306732	-1.67733	0.0934789	0.603669
Gbp6	60.269	-0.416065	0.247946	-1.67805	0.0933378	0.603669
Ndufv2	216.023	0.301342	0.179627	1.6776	0.0934252	0.603669
Bach2	19.1686	-0.527124	0.31457	-1.6757	0.0937978	0.605141
Lpar6	30.1197	-0.525436	0.313685	-1.67504	0.0939262	0.605155
Mrpl11	26.689	0.467188	0.278958	1.67476	0.0939817	0.605155
Rcbtb1	100.094	-0.357178	0.213343	-1.6742	0.0940919	0.605279
Exoc2	77.8591	-0.400683	0.239405	-1.67366	0.0941974	0.605373
H2afz	161.515	0.334061	0.200025	1.6701	0.0948999	0.605482
Herc4	36.5213	-0.540203	0.323383	-1.67047	0.094826	0.605482
Plekhf2	30.2182	-0.528555	0.315941	-1.67296	0.0943357	0.605482
Polm	38.272	0.528355	0.316098	1.67149	0.0946247	0.605482
Rasa3	223.02	-0.280135	0.167692	-1.67053	0.0948143	0.605482
Rogdi	18.549	0.54895	0.328559	1.67078	0.0947651	0.605482
Shfm1	82.9929	0.344287	0.205972	1.67153	0.0946173	0.605482
Tnik	32.6617	-0.482612	0.289009	-1.66989	0.0949418	0.605482
Lrpap1	54.8232	0.37887	0.226955	1.66936	0.0950456	0.605563
Dem1	27.1053	0.535147	0.320703	1.66867	0.0951833	0.605849
Zbtb22	44.4613	-0.446182	0.26746	-1.66822	0.0952725	0.605849
2810004N23Rik	25.1659	0.496489	0.298636	1.66252	0.0964083	0.607842
Akna	459.743	-0.234274	0.140953	-1.66207	0.0964988	0.607842
Dhodh	27.1621	0.517506	0.311084	1.66356	0.0962009	0.607842
Gdap2	34.4438	0.452824	0.272316	1.66286	0.0963397	0.607842
Glo1	118.783	0.326223	0.195916	1.66512	0.095889	0.607842
Mrpl51	130.001	0.319477	0.192086	1.6632	0.0962724	0.607842
Nedd8	139.19	0.353837	0.212459	1.66543	0.0958267	0.607842
Peci	115.043	0.353371	0.212587	1.66224	0.0964642	0.607842
Plcxd2	23.3326	-0.546593	0.328398	-1.66442	0.0960281	0.607842
Thoc2	65.642	-0.503349	0.302345	-1.66482	0.0959485	0.607842
Per1	23.4813	0.505502	0.304278	1.66132	0.0966498	0.608218
Slc25a12	114.858	0.425288	0.256081	1.66076	0.0967625	0.608352
Cnn2	2224.36	0.175557	0.106269	1.65201	0.0985332	0.612566
Dnlz	41.4213	0.440727	0.266427	1.65421	0.098084	0.612566
Dohh	28.8376	0.488316	0.295608	1.6519	0.0985541	0.612566
Evi2a	162.869	0.386855	0.234057	1.65282	0.0983672	0.612566
Fam108a	260.878	0.294119	0.177891	1.65337	0.0982561	0.612566
Fli1	25.9753	-0.465643	0.281945	-1.65154	0.0986288	0.612566
Galk2	86.5207	0.400562	0.241879	1.65604	0.097713	0.612566
Lmf1	17.8975	0.539142	0.325543	1.65613	0.0976953	0.612566
Nedd9	82.0786	0.412582	0.249238	1.65537	0.0978492	0.612566
Pxmp3	72.0279	-0.489068	0.296047	-1.652	0.098535	0.612566
Ripk3	75.2611	0.350767	0.212246	1.65264	0.0984039	0.612566
Rps19	3319.15	-0.294138	0.177896	-1.65342	0.098245	0.612566
Trip11	20.8742	-0.533428	0.322556	-1.65375	0.0981777	0.612566
Arid2	132.426	-0.4315	0.261624	-1.64931	0.0990837	0.612891
Cdkn1b	77.4304	-0.539378	0.326759	-1.65069	0.098802	0.612891
Cugbp2	495.126	-0.274652	0.166507	-1.64949	0.099047	0.612891
Sdccag1	48.0166	-0.496828	0.301285	-1.64903	0.0991414	0.612891
Ylpm1	47.8511	-0.403429	0.244604	-1.64932	0.0990822	0.612891
Churc1	30.0759	0.472192	0.286656	1.64724	0.0995082	0.614588
Atp6v1a	35.9224	0.496256	0.301687	1.64494	0.099983	0.616316
Ehd4	19.9687	-0.539494	0.328052	-1.64454	0.100066	0.616316
Gigyf2	17.794	0.540193	0.328411	1.64487	0.099997	0.616316
Dhx15	108.502	-0.381331	0.231955	-1.64399	0.100179	0.616445
2410001C21Rik	124.623	0.299239	0.182134	1.64296	0.100391	0.617151
Sdccag8	26.3735	0.499604	0.304248	1.6421	0.10057	0.617151
Zfp317	23.4678	-0.502536	0.306035	-1.64209	0.100572	0.617151
Setd1a	21.8792	-0.50459	0.307926	-1.63867	0.101281	0.620929
Myh9	149.232	-0.377583	0.230551	-1.63774	0.101476	0.620979
Paip2b	41.3602	-0.495964	0.302791	-1.63798	0.101427	0.620979
Clk4	72.4787	-0.475136	0.290589	-1.63508	0.102032	0.622628
Gm6402	27.1658	-0.518499	0.317276	-1.63422	0.102213	0.622628
Pygo2	56.0231	-0.439376	0.268859	-1.63423	0.102212	0.622628
Tarbp2	67.9236	0.383638	0.234734	1.63435	0.102185	0.622628
Zfp871	53.6706	-0.483202	0.295553	-1.63491	0.102069	0.622628
Mphosph9	33.3946	-0.499965	0.306023	-1.63375	0.102312	0.622663
Brp44l	138.603	0.346958	0.212447	1.63315	0.102437	0.622857
Coil	19.5167	0.517808	0.317615	1.6303	0.103038	0.624893
Kti12	35.3106	0.415127	0.254644	1.63023	0.103054	0.624893
Thoc4	18.5352	0.523911	0.321286	1.63067	0.102961	0.624893
Atf6	16.8041	-0.522355	0.321114	-1.6267	0.103802	0.625059
Gba	124.602	0.329306	0.202461	1.62652	0.103839	0.625059
Lrmp	317.527	0.243642	0.14954	1.62927	0.103256	0.625059
Ltb	505.531	0.226373	0.139212	1.62611	0.103926	0.625059
Mll3	77.9373	-0.443433	0.272195	-1.6291	0.103291	0.625059
N4bp2l2	43.4012	-0.508326	0.312356	-1.62739	0.103654	0.625059
Nod1	24.6976	-0.468775	0.288249	-1.62629	0.103889	0.625059
Smarcd1	22.3948	0.507066	0.311821	1.62615	0.103919	0.625059
Tmem128	35.0762	0.435305	0.267301	1.62852	0.103415	0.625059
Hras1	22.2592	0.473258	0.291142	1.62553	0.104051	0.625243
1110005A03Rik	207.553	-0.263722	0.162807	-1.61984	0.105266	0.626653
Cux1	34.7199	0.47076	0.290652	1.61967	0.105304	0.626653
Eif4ebp3	24.1809	0.471083	0.290922	1.61928	0.105388	0.626653
Fgf13	49.4934	-0.433257	0.267373	-1.62042	0.105142	0.626653
Kdm3b	43.2007	0.403407	0.249096	1.61948	0.105343	0.626653
Mrpl34	97.4458	0.375466	0.231951	1.61873	0.105505	0.626653
Mtap4	84.4643	0.428664	0.264793	1.61886	0.105477	0.626653
Narg1	65.0296	-0.404843	0.249949	-1.6197	0.105296	0.626653
Ogdh	225.42	-0.298622	0.184138	-1.62173	0.104861	0.626653
Psmd10	31.7778	-0.524813	0.323768	-1.62095	0.105027	0.626653
Tmem154	126.992	0.342813	0.211781	1.61871	0.105509	0.626653
Tpt1p	109.93	0.344814	0.212702	1.62111	0.104993	0.626653
Txndc9	73.6455	-0.445353	0.27511	-1.61882	0.105487	0.626653
Pglyrp2	68.8899	0.358777	0.22177	1.61779	0.105709	0.627109
Tmem14c	267.791	0.259074	0.160171	1.61748	0.105774	0.627109
3200002M19Rik	21.6583	-0.49999	0.309318	-1.61643	0.106002	0.627152
Arhgap17	27.9369	0.477529	0.295527	1.61586	0.106125	0.627152
Cbfa2t2	50.2005	-0.519098	0.321234	-1.61595	0.106105	0.627152
Mobkl3	66.3123	-0.408837	0.25304	-1.61571	0.106158	0.627152
Mmd	25.1462	-0.511488	0.316758	-1.61476	0.106363	0.627807
Prpf4	53.0013	0.48509	0.300758	1.61289	0.106768	0.62908
Ydjc	20.3456	0.513542	0.318394	1.61291	0.106763	0.62908
Fam189b	444.228	-0.268589	0.166658	-1.61162	0.107045	0.629597
Smpdl3a	557.34	0.289576	0.179634	1.61203	0.106955	0.629597
Aplp1	32.1509	-0.440412	0.273696	-1.60913	0.107589	0.629728
Chchd2	438.344	0.210976	0.131109	1.60916	0.10758	0.629728
Gtpbp4	51.1874	-0.42825	0.266245	-1.60848	0.107729	0.629728
Kif1b	31.9462	-0.505016	0.31371	-1.60982	0.107438	0.629728
Nanp	16.9765	-0.518213	0.321892	-1.6099	0.107421	0.629728
Snrpb2	156.27	-0.421999	0.262342	-1.60858	0.107708	0.629728
Trim34	74.0913	-0.421132	0.261534	-1.61024	0.107346	0.629728
Rpl23	5688.92	-0.284265	0.176787	-1.60795	0.107846	0.629856
1110003E01Rik	83.7045	0.418278	0.26031	1.60684	0.108089	0.630149
Abl1	56.1912	0.473823	0.295313	1.60448	0.108609	0.630149
Ankrd55	19.5011	-0.510708	0.319044	-1.60075	0.109433	0.630149
Cep97	57.0315	-0.420395	0.262053	-1.60424	0.108662	0.630149
D19Ertd386e	24.6125	-0.521878	0.325619	-1.60272	0.108995	0.630149
Dars	59.0032	-0.447835	0.279296	-1.60344	0.108837	0.630149
Dock11	82.8147	-0.437323	0.272953	-1.60219	0.109113	0.630149
Eapp	66.1221	-0.367255	0.229254	-1.60195	0.109166	0.630149
Esf1	22.8147	-0.5226	0.326539	-1.60042	0.109505	0.630149
Hdgf	142.749	0.307575	0.191802	1.60361	0.108801	0.630149
Il10rb	59.1362	-0.38432	0.239669	-1.60354	0.108815	0.630149
Lman2l	26.4882	0.525314	0.327384	1.60458	0.108586	0.630149
Psd	24.6787	-0.517148	0.322992	-1.60112	0.109351	0.630149
Rabepk	27.823	0.443533	0.276934	1.60158	0.109248	0.630149
Rpl26	2993.78	-0.29375	0.182767	-1.60724	0.108002	0.630149
Tomm70a	81.1411	-0.368878	0.230393	-1.60108	0.109359	0.630149
Uck2	46.4212	-0.472191	0.294015	-1.60601	0.108272	0.630149
Polr2h	31.043	-0.475065	0.297213	-1.5984	0.109954	0.632186
Bud31	28.6368	0.473713	0.296726	1.59646	0.110385	0.632383
Idh2	38.9338	0.448604	0.280823	1.59746	0.110163	0.632383
Nudt1	15.8518	-0.522255	0.327291	-1.59569	0.110558	0.632383
Rpp14	27.2277	-0.495781	0.310624	-1.59608	0.11047	0.632383
Tbcc	54.8843	0.409563	0.256397	1.59738	0.11018	0.632383
Tm2d3	48.9015	-0.469688	0.294323	-1.59582	0.110528	0.632383
Psmc1	115.534	0.404911	0.254054	1.5938	0.110982	0.634016
Wdhd1	18.3071	0.519272	0.325856	1.59356	0.111034	0.634016
B4galt5	82.7035	0.398147	0.249926	1.59306	0.111147	0.634122
Ccr7	268.219	0.269792	0.169477	1.59191	0.111405	0.634505
Hspb11	29.4731	0.472865	0.296997	1.59216	0.11135	0.634505
1500002O20Rik	22.26	0.477426	0.300045	1.59118	0.111569	0.634892
Actg1	1457.74	0.191558	0.120539	1.58918	0.11202	0.636371
Echs1	89.482	0.386508	0.243183	1.58937	0.111977	0.636371
Iscu	67.0249	0.364773	0.229639	1.58846	0.112181	0.636747
Mrpl27	16.1664	0.513191	0.323307	1.58732	0.112441	0.637497
Zhx2	18.1925	-0.517913	0.326341	-1.58703	0.112505	0.637497
Brd2	175.932	-0.310465	0.195772	-1.58585	0.112773	0.638326
Mgrn1	114.897	-0.328889	0.20743	-1.58554	0.112843	0.638326
Ankrd17	155.495	-0.361774	0.228286	-1.58474	0.113026	0.638352
Atp5g1	237.106	0.309551	0.19534	1.58468	0.11304	0.638352
Cdc5l	105.238	-0.369262	0.233716	-1.57996	0.114116	0.639054
Gm5081	17.7649	-0.514042	0.325123	-1.58107	0.113862	0.639054
Icam2	96.4648	-0.385594	0.244005	-1.58027	0.114044	0.639054
Mfng	184.186	-0.29039	0.183502	-1.58249	0.113537	0.639054
Ogt	214.669	-0.377151	0.238411	-1.58194	0.113663	0.639054
Pdap1	101.676	-0.328891	0.207792	-1.58279	0.11347	0.639054
Pin1	87.4727	0.395263	0.249779	1.58245	0.113546	0.639054
Pla2g16	402.911	0.233377	0.147484	1.58239	0.113561	0.639054
Psmc4	151.321	0.338451	0.214219	1.57993	0.114124	0.639054
Tmed2	72.7945	0.337426	0.213352	1.58155	0.113752	0.639054
Acss2	16.2804	-0.518608	0.328554	-1.57845	0.114461	0.639135
Arpp19	86.5531	-0.351776	0.222778	-1.57904	0.114326	0.639135
Cstf2	28.9615	0.442778	0.280534	1.57834	0.114488	0.639135
E2f4	113.266	0.322736	0.204497	1.57819	0.114522	0.639135
Rps3a	6669.51	-0.279337	0.177052	-1.57771	0.114632	0.639192
Supt7l	34.9344	0.463111	0.293608	1.57731	0.114724	0.639192
Zfp187	71.775	-0.342362	0.217145	-1.57666	0.114875	0.639496
Adprhl2	33.0402	0.470657	0.298908	1.57459	0.115351	0.640047
Irf2bp1	54.5113	0.437099	0.277601	1.57456	0.115358	0.640047
Scfd2	15.352	0.517366	0.328539	1.57475	0.115314	0.640047
Ufd1l	57.1763	0.406054	0.257872	1.57463	0.115341	0.640047
Tmbim6	451.906	0.210942	0.134017	1.57399	0.115489	0.640239
D19Bwg1357e	45.8377	-0.441219	0.280625	-1.57227	0.115887	0.640843
Pitpnc1	174.381	-0.276516	0.175846	-1.5725	0.115836	0.640843
Sytl3	28.8488	-0.484606	0.308138	-1.57269	0.115791	0.640843
ENSMUSG00000074747	119.521	-0.334344	0.212858	-1.57074	0.116244	0.642283
Ppp1cb	108.854	-0.295621	0.188335	-1.56966	0.116494	0.643133
Capza2	85.5746	-0.350264	0.223516	-1.56706	0.1171	0.643154
Ercc8	25.6475	0.484315	0.308738	1.5687	0.116719	0.643154
Ets1	631.327	-0.250788	0.160038	-1.56705	0.117103	0.643154
Hivep1	19.8108	0.481578	0.306909	1.56912	0.116619	0.643154
Meaf6	21.971	0.50748	0.32375	1.56751	0.116996	0.643154
Rpl7a	2760.94	0.196617	0.125445	1.56736	0.11703	0.643154
Tyk2	63.9944	-0.409874	0.261609	-1.56675	0.117174	0.643154
D1Ertd448e	24.8351	-0.50012	0.319373	-1.56594	0.117362	0.643654
D14Abb1e	38.9141	-0.389259	0.248873	-1.56409	0.117797	0.644447
Nr2f6	23.2902	0.501636	0.320702	1.56418	0.117775	0.644447
Vps37a	47.9768	-0.476512	0.304512	-1.56484	0.117621	0.644447
Atp9a	23.0532	0.502949	0.321802	1.56291	0.118073	0.644938
Bat2d	265.5	-0.286806	0.183511	-1.56288	0.11808	0.644938
Tm9sf3	205.321	-0.287622	0.184137	-1.562	0.118287	0.645539
Pml	131.872	0.32397	0.2076	1.56055	0.118631	0.646882
Aco1	21.9156	0.490062	0.314201	1.55971	0.118828	0.64743
Atp2b1	145.159	-0.367988	0.236031	-1.55907	0.118981	0.647588
Gxylt1	33.6526	-0.452946	0.290657	-1.55835	0.119149	0.647588
Mgst2	43.9926	0.371949	0.238624	1.55872	0.119063	0.647588
Dtymk	71.291	0.392567	0.252099	1.55719	0.119424	0.647644
Rnf139	131.687	-0.450974	0.289628	-1.55708	0.119451	0.647644
Zfp445	26.4317	-0.505012	0.324171	-1.55786	0.119267	0.647644
Arhgap25	138.868	0.333567	0.214698	1.55365	0.120267	0.648315
Bap1	47.6356	0.440511	0.283402	1.55437	0.120096	0.648315
Ddx1	40.4291	0.446443	0.286891	1.55614	0.119675	0.648315
Map2k2	169.779	0.272589	0.175467	1.55351	0.120301	0.648315
Rab6b	15.2327	-0.508852	0.327567	-1.55343	0.12032	0.648315
Rbm45	33.986	-0.484139	0.311347	-1.55498	0.11995	0.648315
Tbcb	184.658	0.327493	0.210833	1.55333	0.120345	0.648315
Tmed4	30.347	0.451195	0.290477	1.55329	0.120354	0.648315
Panx1	89.1181	0.372643	0.240089	1.5521	0.120638	0.649318
Folr4	565.556	-0.23817	0.153493	-1.55167	0.120741	0.649351
Nup88	19.9938	0.490405	0.316184	1.55101	0.120899	0.649672
Coro2b	82.7662	0.320677	0.207146	1.54807	0.121605	0.650978
Dusp1	17.8366	-0.465041	0.300722	-1.54642	0.122004	0.650978
Grb2	164.64	0.323594	0.209483	1.54472	0.122413	0.650978
Ncstn	29.5662	0.451206	0.291791	1.54633	0.122025	0.650978
Pgls	167.304	0.320597	0.207439	1.5455	0.122226	0.650978
Pyhin1	129.03	-0.403798	0.261263	-1.54556	0.122211	0.650978
Ripk2	15.6872	0.494443	0.319417	1.54795	0.121634	0.650978
Slamf6	849.561	-0.223009	0.144171	-1.54683	0.121903	0.650978
Tmed5	88.6996	0.394085	0.254802	1.54663	0.121953	0.650978
Tspan31	77.3131	0.402917	0.260786	1.54501	0.122343	0.650978
Xrcc1	23.0748	0.455483	0.294589	1.54616	0.122065	0.650978
Zfp110	32.3071	-0.48616	0.314189	-1.54735	0.121778	0.650978
Zfp868	19.5511	-0.508076	0.328146	-1.54832	0.121545	0.650978
Vim	781.907	0.226181	0.14646	1.54432	0.122511	0.650978
Eif5	381.546	-0.285898	0.185283	-1.54303	0.122823	0.652118
Epm2aip1	25.0509	-0.495928	0.321552	-1.54229	0.123002	0.652549
Mrpl43	148.746	0.342061	0.221999	1.54083	0.123359	0.653402
Pphln1	33.3174	0.449393	0.291611	1.54107	0.1233	0.653402
9130023H24Rik	25.2031	-0.493045	0.320879	-1.53654	0.124405	0.65444
Bcl2	76.7776	-0.315732	0.205407	-1.5371	0.124268	0.65444
Dnajc4	45.7417	0.451273	0.293511	1.5375	0.12417	0.65444
Dynlrb1	156.104	0.31253	0.2034	1.53653	0.124409	0.65444
Eif4enif1	197.636	-0.306218	0.199309	-1.5364	0.12444	0.65444
Fam54b	189.783	0.308705	0.200552	1.53928	0.123736	0.65444
Med27	38.5615	0.445109	0.289785	1.536	0.124538	0.65444
Orc3l	27.0946	-0.504025	0.327781	-1.53769	0.124125	0.65444
Rnf6	62.1329	0.319887	0.208254	1.53605	0.124527	0.65444
Serinc5	89.4898	0.341701	0.222027	1.53901	0.123803	0.65444
Itpr1	26.277	-0.49493	0.322364	-1.53532	0.124706	0.654805
A830007P12Rik	102.436	0.279849	0.182405	1.53422	0.124977	0.654876
Higd1a	63.8114	-0.34377	0.224165	-1.53356	0.125139	0.654876
Mga	30.9331	-0.481738	0.314273	-1.53286	0.12531	0.654876
Ms4a6d	27.5989	-0.464249	0.302558	-1.53441	0.124928	0.654876
S1pr1	243.983	-0.246159	0.160553	-1.53319	0.125229	0.654876
Vamp8	206.397	0.28537	0.186092	1.53349	0.125155	0.654876
Mboat7	128.836	0.367405	0.239786	1.53222	0.125468	0.65519
Top2b	80.404	-0.460339	0.300525	-1.53178	0.125576	0.655237
Actb	5549.52	-0.241576	0.157795	-1.53095	0.125782	0.6558
Aggf1	83.6207	0.401332	0.262755	1.5274	0.126662	0.655822
Anp32b	305.547	0.217928	0.142596	1.52829	0.12644	0.655822
Dctpp1	24.0873	0.468531	0.306749	1.5274	0.12666	0.655822
Degs1	55.9703	0.383022	0.250454	1.52931	0.126186	0.655822
Edem2	65.7992	0.420469	0.275312	1.52725	0.1267	0.655822
Eri1	39.944	-0.433128	0.283301	-1.52886	0.126299	0.655822
Mapk1ip1l	99.0031	-0.337536	0.220672	-1.52958	0.126121	0.655822
Ogfod1	20.7911	-0.501094	0.32794	-1.528	0.126512	0.655822
Psmb10	366.1	0.245044	0.160478	1.52696	0.126771	0.655822
Unk	35.9826	-0.433886	0.283529	-1.53031	0.125941	0.655822
Mcm3	70.7931	0.41898	0.274583	1.52588	0.12704	0.656302
Psmb4	558.357	0.228521	0.149772	1.52579	0.127061	0.656302
Zfand3	76.8846	0.336828	0.220875	1.52497	0.127267	0.656855
Anapc10	15.8969	-0.499079	0.327773	-1.52264	0.127849	0.65884
Neu1	81.8592	-0.336779	0.22114	-1.52292	0.127779	0.65884
Chd7	70.4599	-0.40417	0.265536	-1.52209	0.127986	0.658891
Ctps2	88.3508	-0.411181	0.270262	-1.52141	0.128156	0.658891
Ino80d	43.2387	-0.407179	0.26762	-1.52148	0.128138	0.658891
1110037F02Rik	85.7431	-0.315296	0.207545	-1.51917	0.12872	0.659214
Arap2	69.4973	-0.402763	0.265429	-1.51741	0.129164	0.659214
Baz2a	103.202	-0.308789	0.203465	-1.51765	0.129103	0.659214
Gorasp2	183.366	0.270425	0.178001	1.51923	0.128704	0.659214
Narf	29.8446	-0.452546	0.298168	-1.51776	0.129076	0.659214
Nfkbil2	15.2559	-0.49822	0.328125	-1.51839	0.128917	0.659214
Rpp21	63.8741	0.364088	0.239815	1.5182	0.128963	0.659214
Samm50	112.523	0.304225	0.200514	1.51723	0.129209	0.659214
Spop	71.6386	-0.344126	0.22658	-1.51878	0.128818	0.659214
Ubqln1	71.7256	-0.368215	0.242253	-1.51996	0.128521	0.659214
Ncbp1	121.043	0.406452	0.268017	1.51652	0.129388	0.659623
Arl5a	33.9671	-0.455111	0.3002	-1.51603	0.129513	0.659751
Ivd	20.1138	0.497445	0.328221	1.51558	0.129626	0.659823
Atad1	44.3926	-0.462411	0.305228	-1.51497	0.12978	0.659858
Tle4	25.7941	0.458881	0.302938	1.51477	0.129831	0.659858
Arap1	25.1612	0.466999	0.30856	1.51348	0.130158	0.660502
Dcaf13	53.4447	-0.444124	0.29352	-1.5131	0.130255	0.660502
Sec63	38.8291	-0.453649	0.299728	-1.51354	0.130144	0.660502
Ap3s2	38.8483	-0.448785	0.296867	-1.51174	0.130601	0.661353
Arhgef4	48.2627	0.464182	0.307197	1.51103	0.130782	0.661353
Gne	33.8978	-0.393056	0.260179	-1.51072	0.13086	0.661353
H13	452.229	0.244152	0.16163	1.51056	0.1309	0.661353
Mcm5	101.391	0.446495	0.295616	1.51039	0.130944	0.661353
Tomm5	95.1829	0.332715	0.220327	1.5101	0.131019	0.661353
Hk1	45.286	0.373105	0.247199	1.50933	0.131214	0.661545
Snrpa1	73.9286	0.364566	0.241567	1.50917	0.131256	0.661545
Arsb	25.0847	-0.458063	0.304222	-1.50569	0.132148	0.661608
Gtf2f2	66.078	-0.370023	0.245534	-1.50702	0.131807	0.661608
Hmga1	16.2215	-0.462079	0.306629	-1.50697	0.131819	0.661608
LOC100503821	16.3918	-0.491652	0.326863	-1.50415	0.132543	0.661608
LOC100504655	35.1692	-0.44708	0.297096	-1.50484	0.132366	0.661608
Nudcd2	75.3687	0.383397	0.254873	1.50427	0.132513	0.661608
Rfc2	93.1069	-0.331208	0.219917	-1.50606	0.132052	0.661608
Scarb2	49.1299	-0.348143	0.231342	-1.50488	0.132354	0.661608
Sirt7	336.725	-0.264502	0.175829	-1.50432	0.1325	0.661608
St8sia1	42.7741	-0.401098	0.266431	-1.50545	0.132209	0.661608
Vdac1	25.5479	0.459858	0.30538	1.50586	0.132104	0.661608
Xrcc4	17.1153	-0.492373	0.327358	-1.50408	0.13256	0.661608
Znrd1	65.6935	0.404943	0.268615	1.50752	0.131676	0.661608
6820431F20Rik	20.7572	-0.463801	0.308486	-1.50348	0.132716	0.66189
3110048L19Rik	34.9695	-0.439202	0.292739	-1.50032	0.133532	0.663489
9430023L20Rik	21.1811	0.491318	0.327597	1.49976	0.133676	0.663489
Aldh16a1	23.7589	0.474878	0.316347	1.50113	0.133322	0.663489
Gnpnat1	16.2113	-0.482992	0.322024	-1.49986	0.13365	0.663489
Gtl3	15.8656	0.465036	0.310072	1.49977	0.133675	0.663489
Map3k1	16.167	-0.487211	0.324907	-1.49954	0.133734	0.663489
Mrpl24	141.268	0.246882	0.164564	1.50021	0.133559	0.663489
Rbm18	49.8093	-0.407863	0.272202	-1.49838	0.134034	0.663569
Tada2b	20.6499	-0.457528	0.30536	-1.49832	0.134049	0.663569
Tspyl1	153.026	-0.386092	0.25759	-1.49886	0.13391	0.663569
Mthfd2	217.261	0.292904	0.19572	1.49655	0.134512	0.663732
Nae1	42.0469	-0.434959	0.290653	-1.49649	0.134527	0.663732
Pik3ca	69.7273	-0.419329	0.28034	-1.49579	0.13471	0.663732
Smyd5	23.7081	0.480501	0.320894	1.49738	0.134294	0.663732
Socs7	23.1288	-0.482391	0.322438	-1.49607	0.134635	0.663732
Thoc5	44.1682	0.438751	0.293016	1.49736	0.1343	0.663732
Wdfy1	33.6828	0.438225	0.293026	1.49552	0.13478	0.663732
Akr1b10	32.2316	-0.398201	0.266451	-1.49446	0.135055	0.663956
Atl3	27.6372	-0.436197	0.291897	-1.49435	0.135084	0.663956
Flot2	33.141	0.458429	0.306807	1.49419	0.135125	0.663956
Hnrnpc	461.087	-0.239516	0.160367	-1.49355	0.135294	0.664298
Slc48a1	94.1088	0.30482	0.204289	1.49211	0.135671	0.665658
Fas	39.775	-0.434295	0.291155	-1.49163	0.135797	0.665786
Lrig2	43.537	-0.431298	0.28931	-1.49078	0.13602	0.666386
Pecam1	72.5006	0.350763	0.235462	1.48968	0.136309	0.667313
Zfp592	43.8899	-0.399218	0.26818	-1.48862	0.136587	0.668185
2410127L17Rik	22.7382	-0.458169	0.311155	-1.47248	0.140891	0.668647
Alkbh6	40.2785	0.407845	0.275282	1.48156	0.138458	0.668647
Apoe	18.5499	-0.471981	0.319034	-1.4794	0.139032	0.668647
Azin1	58.7328	-0.431791	0.293353	-1.47191	0.141044	0.668647
Bcor	43.322	0.386569	0.262721	1.47141	0.141181	0.668647
Ccne1	21.4405	0.471174	0.317062	1.48606	0.137263	0.668647
Cdk13	36.1635	-0.445889	0.302822	-1.47245	0.1409	0.668647
Chchd10	47.1451	-0.393572	0.266427	-1.47722	0.139616	0.668647
Crebbp	51.9396	-0.419779	0.283266	-1.48192	0.138361	0.668647
Dcaf8	84.61	0.364695	0.245871	1.48328	0.138001	0.668647
Dpp7	18.7062	-0.486461	0.328556	-1.48061	0.138712	0.668647
Dut	141.281	0.350301	0.236584	1.48066	0.138697	0.668647
Ehd1	22.2895	0.477509	0.322856	1.47901	0.139136	0.668647
Eif2c1	51.3524	-0.341975	0.232483	-1.47097	0.1413	0.668647
Fadd	19.6083	-0.428529	0.289061	-1.48249	0.138211	0.668647
Fam120a	53.6153	-0.355654	0.241504	-1.47266	0.140842	0.668647
Galnt12	59.3435	0.399209	0.270259	1.47713	0.13964	0.668647
Glrx2	54.9195	0.36872	0.249827	1.4759	0.13997	0.668647
Glul	18.1053	0.487952	0.328421	1.48575	0.137345	0.668647
Gm7035	76.0928	0.363356	0.246648	1.47317	0.140705	0.668647
Gns	38.4855	0.419564	0.28207	1.48744	0.136898	0.668647
Hps1	37.0401	0.428444	0.288224	1.4865	0.137147	0.668647
Igtp	244.051	0.299512	0.203576	1.47126	0.141221	0.668647
Kars	113.004	0.33889	0.229117	1.47912	0.139109	0.668647
LOC100504113	20.7373	-0.478532	0.324778	-1.47341	0.14064	0.668647
LOC100504654	43.0526	-0.481386	0.325075	-1.48084	0.138648	0.668647
Mat2b	145.763	0.308716	0.209412	1.4742	0.140427	0.668647
Mdh2	761.643	0.192531	0.130457	1.47583	0.139991	0.668647
Mospd3	87.3697	0.349125	0.236607	1.47555	0.140066	0.668647
Mrps6	140.087	0.328455	0.221722	1.48138	0.138504	0.668647
Otub1	62.0159	0.398396	0.268714	1.4826	0.13818	0.668647
Parp11	37.3868	0.456292	0.307714	1.48285	0.138116	0.668647
Pdcd1lg2	16.1418	0.48016	0.326165	1.47214	0.140984	0.668647
Ppm1k	21.5473	-0.476073	0.320445	-1.48566	0.137368	0.668647
Rcan3	18.6477	0.480571	0.32597	1.47428	0.140406	0.668647
Rngtt	25.3628	0.475637	0.323356	1.47094	0.141308	0.668647
Scamp4	178.632	-0.254421	0.173006	-1.47059	0.141402	0.668647
Slfn5	95.3242	-0.423312	0.285672	-1.48181	0.138391	0.668647
Sp140	41.9179	0.424224	0.286048	1.48305	0.138061	0.668647
Srpr	38.2439	0.398702	0.26846	1.48514	0.137506	0.668647
Taf1	28.3858	-0.458936	0.31094	-1.47596	0.139954	0.668647
Tmem160	41.5977	-0.423666	0.285943	-1.48164	0.138436	0.668647
Tox	126.106	-0.397439	0.267182	-1.48752	0.136878	0.668647
Trmt2b	23.1122	0.457469	0.309999	1.47571	0.140021	0.668647
Usp42	27.2094	0.472184	0.320402	1.47372	0.140556	0.668647
Zfp746	71.0754	0.391258	0.26496	1.47667	0.139765	0.668647
Zfp810	23.5763	-0.478749	0.324142	-1.47697	0.139683	0.668647
Dram2	33.9634	-0.432154	0.293968	-1.47007	0.141542	0.668835
2900064A13Rik	62.7681	0.37837	0.258136	1.46578	0.142708	0.669342
Ctdsp1	81.0191	0.34232	0.233198	1.46794	0.142121	0.669342
Ctu1	19.8786	-0.46874	0.320092	-1.46439	0.143087	0.669342
Dcaf5	51.8798	0.429147	0.293547	1.46194	0.143758	0.669342
Ddx46	170.209	0.292834	0.199946	1.46457	0.143039	0.669342
Herc3	32.7578	0.423469	0.288582	1.46741	0.142264	0.669342
Hint3	40.4587	-0.395618	0.270358	-1.46331	0.143382	0.669342
Impact	26.7473	-0.455589	0.311476	-1.46268	0.143555	0.669342
Me2	74.7163	0.330224	0.225802	1.46245	0.143619	0.669342
Mlxip	82.5334	-0.397613	0.271758	-1.46311	0.143436	0.669342
Nsa2	719.511	-0.226505	0.154918	-1.46209	0.143716	0.669342
Polr1d	339.092	0.225841	0.154155	1.46503	0.142913	0.669342
Ppm1f	41.494	0.408993	0.279199	1.46488	0.142954	0.669342
Ppp3cc	17.7379	-0.473714	0.323636	-1.46372	0.14327	0.669342
Prcc	41.6404	0.434286	0.296861	1.46293	0.143487	0.669342
Prkacb	222.553	-0.253329	0.172911	-1.46509	0.142897	0.669342
Rab3ip	48.9677	0.471632	0.322111	1.46419	0.143141	0.669342
Rpl37a	1572.51	-0.262055	0.178412	-1.46882	0.141881	0.669342
Tm6sf1	22.4649	-0.479239	0.32724	-1.46448	0.143062	0.669342
Zfp53	24.6354	0.470559	0.320812	1.46677	0.142437	0.669342
Zmym5	59.669	-0.348006	0.238046	-1.46193	0.143761	0.669342
Ssrp1	211.575	0.292965	0.200504	1.46114	0.143976	0.669875
Ermp1	32.8397	-0.453057	0.310164	-1.4607	0.144097	0.669971
Pacsin1	40.8888	0.401924	0.275295	1.45998	0.144296	0.670428
Ubp1	69.5467	-0.368471	0.252499	-1.45929	0.144484	0.670835
Mobkl2a	108.907	-0.341323	0.234209	-1.45735	0.14502	0.672853
Nol6	21.8026	-0.454545	0.312124	-1.4563	0.14531	0.673602
Tada3	40.2052	0.433667	0.297842	1.45603	0.145384	0.673602
Sertad1	94.7317	0.318451	0.218803	1.45543	0.145552	0.67391
Atox1	81.2572	-0.28199	0.193834	-1.4548	0.145724	0.67413
Vps36	96.4769	0.398196	0.273764	1.45452	0.145802	0.67413
Alkbh7	33.8302	0.476542	0.327973	1.45299	0.146226	0.674687
Mrpl15	119.064	-0.304493	0.209485	-1.45353	0.146077	0.674687
Tmem19	69.6791	0.350694	0.241333	1.45315	0.146181	0.674687
2610002J02Rik	128.492	-0.334375	0.230813	-1.44869	0.147425	0.678241
Bahd1	25.6521	0.466834	0.322348	1.44823	0.147553	0.678241
Ccndbp1	289.419	0.262798	0.181532	1.44767	0.147709	0.678241
Gata3	119.758	-0.312659	0.215924	-1.448	0.147616	0.678241
Pdcd10	98.9592	-0.387913	0.267629	-1.44945	0.147213	0.678241
Prdx4	88.7787	0.380346	0.262612	1.44832	0.147527	0.678241
Tpm3	52.9502	0.381869	0.2636	1.44867	0.14743	0.678241
Gpx4	377.173	0.232635	0.160751	1.44718	0.147848	0.678407
Acaa1a	79.6412	0.343062	0.237118	1.4468	0.147952	0.67842
Fdft1	50.9906	0.420617	0.290915	1.44584	0.148222	0.678724
Riok3	121.788	0.303977	0.210242	1.44584	0.148221	0.678724
2210016L21Rik	56.4618	-0.393283	0.272307	-1.44427	0.148664	0.679812
Sypl	96.0232	-0.302655	0.209537	-1.4444	0.148627	0.679812
Dpf2	134.611	0.255072	0.176811	1.44263	0.149126	0.680643
LOC100503302	331.628	-0.334793	0.232087	-1.44253	0.149153	0.680643
Rfc4	22.7461	0.448782	0.311066	1.44272	0.149099	0.680643
Trappc3	17.7763	0.467629	0.324402	1.44151	0.14944	0.681488
Ube2b	410.218	-0.211287	0.146619	-1.44106	0.149568	0.681604
2010007H12Rik	22.6989	0.438191	0.304192	1.44051	0.149724	0.681848
Leprot	105.608	0.320402	0.222593	1.43941	0.150035	0.682799
Elf4	274.338	0.228241	0.15867	1.43847	0.150301	0.683293
Rbm42	137.773	0.278628	0.193721	1.4383	0.150349	0.683293
1300010F03Rik	25.6513	-0.445878	0.311398	-1.43186	0.152185	0.683406
Ado	25.6095	-0.410586	0.287713	-1.42707	0.15356	0.683406
Atp6v1e1	105.298	0.326178	0.228163	1.42958	0.152838	0.683406
Camsap1	29.5991	0.375352	0.262853	1.42799	0.153294	0.683406
Cir1	63.4222	-0.344516	0.240077	-1.43502	0.15128	0.683406
Cno	21.0226	-0.438974	0.30736	-1.42821	0.153232	0.683406
Dnm1l	35.0463	-0.461208	0.323345	-1.42637	0.153762	0.683406
Fam175b	23.8372	-0.436181	0.304878	-1.43067	0.152524	0.683406
Galnt1	80.6395	-0.35826	0.251357	-1.4253	0.154069	0.683406
Gpr107	54.908	0.404671	0.283421	1.42781	0.153347	0.683406
Gpsm3	141.51	-0.282155	0.197351	-1.42971	0.152801	0.683406
Itm2c	454.949	0.222741	0.155295	1.43431	0.151484	0.683406
LOC100503297	26.1702	-0.452645	0.316248	-1.4313	0.152345	0.683406
Ldhb	36.5954	0.372386	0.260863	1.42751	0.153432	0.683406
Mapt	17.2568	-0.441543	0.308521	-1.43116	0.152384	0.683406
Med21	32.3112	-0.462375	0.322272	-1.43474	0.151362	0.683406
Midn	29.0579	-0.400868	0.281063	-1.42625	0.153795	0.683406
Mll2	35.4112	-0.375093	0.263117	-1.42558	0.15399	0.683406
Ndst1	34.4427	0.456625	0.320174	1.42618	0.153817	0.683406
Nnt	20.6538	0.466837	0.326637	1.42922	0.15294	0.683406
Nufip2	40.6692	-0.470512	0.328576	-1.43197	0.152151	0.683406
Oas1b	20.2576	0.448674	0.312105	1.43757	0.150555	0.683406
Plekha2	177.163	-0.31618	0.221811	-1.42545	0.154028	0.683406
Ppp4r2	49.3564	-0.336447	0.235539	-1.42841	0.153173	0.683406
Psma4	458.897	-0.262112	0.182495	-1.43627	0.150926	0.683406
Psmc6	46.4274	-0.437543	0.304739	-1.4358	0.15106	0.683406
Rpl37	1973.76	-0.264551	0.184539	-1.43358	0.151693	0.683406
Rps27a	3490.7	-0.238946	0.167622	-1.42551	0.154011	0.683406
Slc41a3	24.4216	-0.428435	0.299049	-1.43266	0.151955	0.683406
Sp100	149.235	-0.277728	0.194384	-1.42876	0.153074	0.683406
Taf11	83.4676	0.381305	0.266413	1.43125	0.152357	0.683406
Tbc1d15	35.5788	-0.459868	0.320324	-1.43563	0.151106	0.683406
Tmem120a	83.1982	0.38392	0.268108	1.43196	0.152155	0.683406
Ubn1	98.3641	0.292476	0.203876	1.43458	0.151408	0.683406
Zfp26	18.367	-0.469759	0.328222	-1.43122	0.152366	0.683406
Zfp36l1	77.4144	-0.338989	0.237241	-1.42888	0.153038	0.683406
Cdk2ap2	978.278	0.174501	0.122567	1.42372	0.154527	0.684944
Eif4g2	382.412	-0.287186	0.201761	-1.4234	0.154622	0.684944
Casp9	26.9651	0.45175	0.317712	1.42189	0.15506	0.685674
Egln2	87.4875	-0.356884	0.251015	-1.42176	0.155095	0.685674
Zfp524	73.3517	0.407102	0.286248	1.4222	0.154968	0.685674
9930012K11Rik	23.0893	-0.441309	0.311216	-1.41802	0.156186	0.686393
Ccdc134	27.2895	0.448144	0.315884	1.4187	0.155987	0.686393
Eif3i	610.119	0.199721	0.140748	1.41899	0.155902	0.686393
Fgfr1op2	172.2	0.228793	0.161128	1.41995	0.155624	0.686393
Hcls1	73.5521	-0.310426	0.21857	-1.42026	0.155532	0.686393
Nbn	33.8846	0.430601	0.303611	1.41827	0.156113	0.686393
Tm9sf4	206.1	-0.459977	0.324082	-1.41932	0.155805	0.686393
Zbtb7a	53.8271	0.372728	0.262432	1.42028	0.155525	0.686393
Zkscan14	24.0328	-0.454216	0.320008	-1.41939	0.155785	0.686393
Lap3	26.4037	0.452645	0.319393	1.41721	0.156423	0.686981
Med13l	86.377	-0.312428	0.220534	-1.41669	0.156575	0.687194
Ddx58	49.9031	0.384503	0.271552	1.41595	0.156791	0.687237
Pcna	162.459	0.366584	0.258866	1.41611	0.156743	0.687237
Celsr1	56.7639	0.352644	0.249265	1.41473	0.157147	0.687441
Cript	76.0974	-0.354714	0.250639	-1.41524	0.156999	0.687441
Uimc1	27.6257	0.403946	0.28551	1.41482	0.15712	0.687441
Atxn7l3	22.4527	-0.418267	0.296144	-1.41238	0.157839	0.687757
Hsp90ab1	2015.85	0.181811	0.128678	1.41291	0.157682	0.687757
Ncor1	322.561	-0.206568	0.146092	-1.41396	0.157374	0.687757
Pgam5	61.7314	-0.358736	0.253853	-1.41316	0.157607	0.687757
Smad2	19.7115	-0.463973	0.328341	-1.41308	0.157632	0.687757
Taf3	28.869	0.411334	0.291205	1.41252	0.157796	0.687757
Nsun4	42.0963	-0.381522	0.270291	-1.41152	0.158091	0.688404
Pdrg1	118.138	0.298653	0.211826	1.4099	0.15857	0.69004
Psmb2	378.024	0.202583	0.143844	1.40835	0.159027	0.691577
Mvp	29.2957	0.426829	0.303255	1.40749	0.159282	0.692233
Gm8369	41.2044	-0.403574	0.286927	-1.40654	0.159564	0.692555
Tspan5	68.4868	-0.347096	0.246767	-1.40657	0.159554	0.692555
A130010J15Rik	18.0689	-0.459962	0.327676	-1.40371	0.160406	0.692761
Ezh1	170.319	-0.270744	0.192618	-1.4056	0.159842	0.692761
Mocs2	34.2262	-0.430728	0.306808	-1.4039	0.160348	0.692761
Nmb	31.1215	0.442552	0.315207	1.404	0.160317	0.692761
Npepl1	156.732	0.315326	0.224577	1.40409	0.160292	0.692761
Ptbp1	276.353	0.19905	0.141816	1.40358	0.160444	0.692761
Sephs2	18.5446	-0.426377	0.303511	-1.40481	0.160076	0.692761
Zfp329	15.8069	-0.451196	0.321007	-1.40556	0.159854	0.692761
Anapc4	54.6024	0.320805	0.22864	1.4031	0.160587	0.692928
Pwp1	49.0159	-0.347503	0.247776	-1.40249	0.160769	0.693048
Scd2	237.623	0.229958	0.163985	1.40231	0.160823	0.693048
Arglu1	137.652	-0.405876	0.290039	-1.39938	0.161698	0.694734
Athl1	34.7749	-0.421631	0.301575	-1.3981	0.162084	0.694734
Gbp9	49.2356	-0.393074	0.280856	-1.39956	0.161645	0.694734
Mrpl13	98.4116	-0.31307	0.223934	-1.39805	0.162099	0.694734
N4bp2l1	44.8414	0.37308	0.266666	1.39905	0.161798	0.694734
Ndufs2	233.84	0.255949	0.182975	1.39882	0.161868	0.694734
Pnrc2	106.829	-0.317068	0.226513	-1.39978	0.16158	0.694734
Sfxn1	155.641	0.305177	0.218316	1.39787	0.162153	0.694734
Znrf1	178.053	0.261461	0.186889	1.39901	0.161809	0.694734
Hps4	17.4199	0.431449	0.308821	1.39708	0.162388	0.694846
Unc119b	210.477	0.255425	0.182799	1.3973	0.162322	0.694846
2810026P18Rik	39.1326	-0.355682	0.255231	-1.39357	0.163448	0.695502
Cox4nb	72.9414	0.309871	0.222217	1.39445	0.163182	0.695502
Dennd1a	17.1516	0.451023	0.323129	1.3958	0.162776	0.695502
Rab1b	112.612	0.343593	0.246576	1.39346	0.163482	0.695502
Rbm7	49.4403	0.333971	0.239624	1.39373	0.163399	0.695502
Rps27l	100.504	-0.304297	0.218015	-1.39576	0.162787	0.695502
Tcf19	60.0213	0.400657	0.2873	1.39456	0.163148	0.695502
Tmem57	22.0412	-0.456634	0.327353	-1.39493	0.163038	0.695502
Uck1	52.5727	0.41191	0.295168	1.39551	0.162862	0.695502
Man2a1	62.6232	0.357692	0.256838	1.39267	0.163719	0.696067
Ccdc104	22.3593	-0.412896	0.296688	-1.39168	0.164018	0.696169
Clcn3	51.9092	-0.42826	0.307782	-1.39144	0.164091	0.696169
Pitpnm2	72.6496	-0.333204	0.239566	-1.39087	0.164266	0.696169
Rbm25	175.474	-0.284642	0.204616	-1.3911	0.164195	0.696169
Ulk1	30.7498	0.412158	0.296151	1.39172	0.164008	0.696169
2310003L22Rik	15.5654	0.44289	0.318784	1.38931	0.164738	0.696883
Arpc1a	290.249	0.220566	0.159455	1.38325	0.166589	0.696883
Btbd6	103.477	0.310275	0.224312	1.38323	0.166596	0.696883
Cdgap	43.3618	0.420806	0.304301	1.38286	0.166708	0.696883
Dcaf10	20.1636	-0.43794	0.315742	-1.38702	0.165436	0.696883
Fkbp8	251.369	0.265401	0.191348	1.38701	0.165439	0.696883
Fto	30.2511	-0.407145	0.294442	-1.38276	0.166737	0.696883
Golga2	28.0677	-0.411744	0.297725	-1.38297	0.166675	0.696883
Haus8	21.1517	0.453754	0.327295	1.38637	0.165632	0.696883
Hdac1	109.17	0.270638	0.195563	1.38389	0.166391	0.696883
Lamp2	55.866	-0.380276	0.273674	-1.38952	0.164675	0.696883
Mki67	36.1718	-0.443907	0.320357	-1.38566	0.16585	0.696883
Msh2	29.0744	-0.423963	0.306058	-1.38524	0.16598	0.696883
Ndufaf1	17.4098	0.446553	0.322585	1.38429	0.166269	0.696883
Nsmce4a	112.63	-0.318053	0.228984	-1.38897	0.164842	0.696883
Nup35	34.6476	-0.438098	0.316667	-1.38347	0.166522	0.696883
Obfc1	21.1601	-0.455867	0.328276	-1.38867	0.164933	0.696883
Ppt1	101.488	-0.334479	0.241748	-1.38359	0.166485	0.696883
Rab2b	25.6813	-0.452025	0.326759	-1.38336	0.166555	0.696883
Rab3gap1	46.1476	-0.388523	0.280868	-1.3833	0.166574	0.696883
Rars	57.4935	0.369265	0.266238	1.38698	0.165449	0.696883
Scyl3	46.5848	-0.407509	0.293602	-1.38797	0.165147	0.696883
Dgcr6	19.3413	0.452645	0.327981	1.3801	0.167557	0.697296
Fasn	95.0328	-0.377562	0.273316	-1.38141	0.167152	0.697296
Oaz1	1792.54	0.197353	0.143039	1.37972	0.167674	0.697296
Pip4k2b	56.3732	0.328462	0.238056	1.37977	0.167658	0.697296
Rnasen	29.9994	-0.447589	0.324385	-1.37981	0.167646	0.697296
Rps6kb2	18.4601	0.413359	0.299548	1.37994	0.167604	0.697296
Supv3l1	27.8818	0.429304	0.31083	1.38115	0.167232	0.697296
Thoc3	58.5787	0.388327	0.281001	1.38194	0.16699	0.697296
1110057K04Rik	71.1964	0.323671	0.234728	1.37892	0.167919	0.697447
Umps	25.9136	-0.411808	0.298619	-1.37904	0.167883	0.697447
2410003K15Rik	67.106	0.315584	0.229059	1.37774	0.168282	0.697473
Hectd3	33.4599	0.397593	0.288625	1.37754	0.168345	0.697473
Rbl2	47.3964	-0.388466	0.281921	-1.37793	0.168226	0.697473
Ube2g2	51.679	0.377815	0.274131	1.37823	0.168134	0.697473
Cic	56.5318	-0.340747	0.247457	-1.37699	0.168514	0.697739
2900097C17Rik	48.8446	0.338947	0.24683	1.3732	0.169691	0.699651
Btbd1	67.728	-0.343955	0.250631	-1.37235	0.169954	0.699651
Cct5	571.681	0.209662	0.152852	1.37167	0.170167	0.699651
Fam168b	334.486	0.203234	0.148348	1.36998	0.170693	0.699651
Frmd8	477.745	0.239721	0.17484	1.37109	0.170348	0.699651
Ggct	72.3459	-0.353388	0.258056	-1.36942	0.170867	0.699651
Ing1	114.178	0.27194	0.198274	1.37154	0.170207	0.699651
Ipo9	32.617	0.416665	0.304192	1.36975	0.170766	0.699651
Ltv1	35.4325	0.409905	0.298506	1.37319	0.169694	0.699651
Mast2	32.3959	-0.423935	0.309292	-1.37066	0.17048	0.699651
Prpf38b	213.949	-0.266758	0.194692	-1.37016	0.170638	0.699651
Psmd2	92.1278	0.319391	0.233088	1.37026	0.170607	0.699651
Rrp1	119.721	0.253659	0.185062	1.37067	0.170477	0.699651
Slc31a2	18.2998	-0.441256	0.321388	-1.37297	0.169762	0.699651
Syt11	334.187	-0.228781	0.166718	-1.37226	0.169981	0.699651
Tbca	68.1641	-0.352994	0.25688	-1.37416	0.169392	0.699651
Tmpo	124.31	-0.351785	0.256033	-1.37398	0.169448	0.699651
Wdr77	83.3303	-0.357803	0.260343	-1.37435	0.169332	0.699651
2310047M10Rik	23.7157	0.416206	0.304387	1.36736	0.171513	0.700141
Asrgl1	48.5103	0.399297	0.291969	1.3676	0.171438	0.700141
Fbxw17	26.4445	-0.427104	0.31212	-1.3684	0.171188	0.700141
Frmd6	30.7848	-0.449489	0.3285	-1.36831	0.171216	0.700141
Ugp2	31.0806	-0.414264	0.302934	-1.3675	0.171467	0.700141
Plcl2	62.5257	0.382486	0.279853	1.36674	0.171707	0.700505
Oxsr1	40.2162	0.411834	0.301423	1.3663	0.171845	0.70064
Aven	32.9184	-0.423035	0.31043	-1.36274	0.172964	0.701279
Ccnb2	63.8996	0.418438	0.307207	1.36207	0.173175	0.701279
Ewsr1	198.463	0.218249	0.160061	1.36354	0.172713	0.701279
Fam188a	30.2776	-0.417114	0.305782	-1.36409	0.17254	0.701279
Fam69a	30.9467	-0.444035	0.326039	-1.36191	0.173227	0.701279
Fbrs	59.1978	0.332528	0.243769	1.36411	0.172534	0.701279
Micall1	44.051	-0.376475	0.276159	-1.36325	0.172803	0.701279
Nol7	484.548	0.211222	0.155107	1.36178	0.173266	0.701279
Phospho2	34.4448	-0.399387	0.292663	-1.36467	0.172358	0.701279
Popdc2	102.325	0.322818	0.23703	1.36192	0.173222	0.701279
Sh2b3	26.9455	-0.428606	0.314503	-1.3628	0.172944	0.701279
Zcchc2	38.186	-0.406459	0.297828	-1.36474	0.172334	0.701279
Med28	483.469	0.176693	0.129783	1.36145	0.173371	0.70128
Plaa	82.5199	-0.388674	0.285628	-1.36077	0.173586	0.701722
Rer1	159.788	-0.254397	0.187129	-1.35947	0.173997	0.702531
Synj2	41.2474	-0.416343	0.306186	-1.35977	0.173902	0.702531
Brwd1	24.371	-0.424101	0.312286	-1.35805	0.174448	0.703614
Cab39l	36.0348	0.374518	0.275795	1.35796	0.174477	0.703614
2900092E17Rik	187.089	0.237577	0.175329	1.35503	0.175407	0.704016
Asap1	267.788	-0.233926	0.173233	-1.35035	0.176903	0.704016
D11Wsu99e	111.739	-0.299264	0.221489	-1.35115	0.176648	0.704016
Eef1d	168.891	0.265116	0.196007	1.35259	0.176188	0.704016
Elac2	28.1572	-0.433993	0.321008	-1.35197	0.176385	0.704016
Exosc5	55.7367	-0.366134	0.270503	-1.35353	0.175887	0.704016
Fam192a	80.6794	0.299973	0.221312	1.35543	0.175281	0.704016
Golt1b	21.0479	-0.423422	0.313548	-1.35042	0.17688	0.704016
Gzmk	67.4548	-0.442865	0.327109	-1.35387	0.175777	0.704016
Hmgb2	214.61	0.320078	0.23639	1.35402	0.175729	0.704016
Ints1	58.7587	0.383274	0.283623	1.35135	0.176584	0.704016
Ip6k1	51.8984	-0.357631	0.264746	-1.35085	0.176744	0.704016
Las1l	32.6542	0.39603	0.291896	1.35675	0.17486	0.704016
Mkks	35.935	0.395175	0.292178	1.35252	0.176211	0.704016
Mtx1	40.8504	0.358936	0.265424	1.35231	0.176275	0.704016
Papd4	56.679	-0.375809	0.278073	-1.35147	0.176544	0.704016
Pgm2l1	15.2266	-0.442069	0.326514	-1.3539	0.175767	0.704016
Ppp4r1	55.9119	0.337213	0.249011	1.35421	0.175669	0.704016
Psmb9	81.4257	0.285402	0.210779	1.35403	0.175726	0.704016
Rps16	10336.6	-0.247622	0.182501	-1.35683	0.174835	0.704016
Tmem222	64.2983	0.374211	0.276745	1.35219	0.176315	0.704016
Ypel5	108.562	-0.33774	0.249992	-1.35101	0.176694	0.704016
Ascc2	22.2985	-0.409004	0.302962	-1.35002	0.17701	0.704021
Gnb2	403.825	0.224927	0.166752	1.34887	0.17738	0.70503
Nlgn3	18.061	-0.41338	0.306532	-1.34857	0.177475	0.70503
Abcc5	30.0698	-0.402011	0.298822	-1.34532	0.178522	0.706685
Cyfip1	60.9157	0.309131	0.229836	1.34501	0.178623	0.706685
Hsp90b1	139.487	-0.357342	0.265385	-1.3465	0.17814	0.706685
Ing3	22.5822	-0.411416	0.305892	-1.34497	0.178635	0.706685
Myd88	105.518	0.333599	0.247882	1.3458	0.178368	0.706685
Rfng	26.1145	0.426362	0.316923	1.34531	0.178524	0.706685
Zfp36	19.3853	0.409437	0.304388	1.34512	0.178587	0.706685
1810013D10Rik	142.347	-0.273137	0.203193	-1.34422	0.178877	0.706708
2310028O11Rik	157.859	-0.243792	0.181486	-1.34331	0.179171	0.706708
Atg16l2	53.3128	0.386689	0.287845	1.34339	0.179145	0.706708
Dhx58	26.4707	0.424975	0.316245	1.34382	0.179007	0.706708
Ppm1d	27.6214	0.428262	0.318724	1.34368	0.179053	0.706708
AI837181	59.7695	0.333666	0.248693	1.34168	0.179701	0.706984
Gars	102.753	-0.260843	0.194437	-1.34153	0.179749	0.706984
Med25	31.7953	-0.397772	0.296465	-1.34172	0.179688	0.706984
Rpl41	2142.88	-0.238494	0.177835	-1.34109	0.17989	0.706984
Serinc3	38.1683	-0.407661	0.303851	-1.34165	0.179711	0.706984
Ttc19	46.0998	0.362521	0.270316	1.3411	0.179888	0.706984
Vps11	56.3269	-0.366262	0.273166	-1.3408	0.179985	0.706984
Kctd9	20.2113	-0.440173	0.328372	-1.34047	0.180093	0.706993
Cs	113.458	0.26462	0.197605	1.33914	0.180527	0.707892
Lamp1	218.48	0.242132	0.18086	1.33878	0.180641	0.707892
Rps28	582.72	-0.259356	0.19369	-1.33902	0.180563	0.707892
Fiz1	58.6799	-0.344851	0.257761	-1.33787	0.180938	0.708243
Fmnl1	144.622	0.228065	0.170594	1.33689	0.181258	0.708243
Lbr	104.006	-0.350123	0.261707	-1.33785	0.180947	0.708243
Nudt9	41.7741	-0.353859	0.264755	-1.33655	0.181369	0.708243
Ptprc	1759.36	-0.178918	0.133811	-1.3371	0.181191	0.708243
Slc10a3	52.113	0.365677	0.273572	1.33668	0.181328	0.708243
B630019A10Rik	37.5526	-0.415567	0.311406	-1.33449	0.182044	0.708498
Eif3d	178.976	0.227226	0.170258	1.3346	0.182008	0.708498
Eif4a1	180.499	0.242489	0.181654	1.33489	0.181911	0.708498
Fam105a	76.4323	0.295753	0.221816	1.33333	0.182425	0.708498
Galns	16.8108	-0.435597	0.326834	-1.33278	0.182605	0.708498
Gtf2e1	17.2538	-0.423496	0.317365	-1.33441	0.182069	0.708498
H2-Oa	22.3057	-0.433361	0.324586	-1.33512	0.181837	0.708498
Ncln	45.3262	0.382377	0.286818	1.33317	0.182476	0.708498
Pldn	80.3108	-0.329202	0.246962	-1.33301	0.182529	0.708498
Samd9l	36.6372	-0.423861	0.318028	-1.33278	0.182605	0.708498
Trmu	16.284	0.433033	0.32477	1.33335	0.182416	0.708498
Nfkb2	75.9593	-0.342153	0.256868	-1.33202	0.182855	0.709056
Atp5a1	440.108	0.216238	0.162442	1.33117	0.183134	0.709313
Cyb5r1	41.8663	0.399619	0.300181	1.33126	0.183104	0.709313
1190002N15Rik	20.66	-0.410568	0.30932	-1.32733	0.1844	0.709465
Cask	22.279	-0.421535	0.31755	-1.32746	0.184356	0.709465
Fbxo22	96.5644	-0.329429	0.248279	-1.32685	0.184559	0.709465
M6pr	206.23	0.222509	0.167449	1.32881	0.18391	0.709465
Mbip	27.6792	-0.38483	0.289964	-1.32717	0.184454	0.709465
Phb	107.283	0.25638	0.193146	1.3274	0.184378	0.709465
Sec24b	70.7514	-0.354666	0.267281	-1.32694	0.184528	0.709465
Snrpg	201.393	-0.232964	0.175503	-1.32741	0.184373	0.709465
Snx14	33.5063	-0.432468	0.325224	-1.32975	0.183599	0.709465
Tmem201	15.0881	0.436504	0.328465	1.32892	0.183874	0.709465
Traf3	97.4025	0.283052	0.213278	1.32715	0.184459	0.709465
Trib1	19.3889	-0.433813	0.326825	-1.32736	0.18439	0.709465
Ubn2	104.879	-0.32856	0.246961	-1.33041	0.183383	0.709465
Gdpd5	24.2451	-0.422249	0.318749	-1.32471	0.185268	0.710038
Ncoa7	15.5893	-0.435649	0.328544	-1.326	0.18484	0.710038
Nsfl1c	83.4746	0.312202	0.235698	1.32458	0.185309	0.710038
Prickle2	991.44	-0.398047	0.300533	-1.32447	0.185348	0.710038
Taf7	16.5098	-0.434031	0.327649	-1.32468	0.185277	0.710038
Tmem185b	21.0598	-0.426116	0.321546	-1.32521	0.185101	0.710038
1810035L17Rik	20.3748	-0.400018	0.30884	-1.29523	0.195242	0.710451
2310030N02Rik	17.1979	0.407299	0.309087	1.31775	0.187587	0.710451
2610030H06Rik	22.7218	0.390569	0.296585	1.31688	0.187877	0.710451
2810417H13Rik	32.8049	0.426146	0.328429	1.29753	0.194449	0.710451
2810422J05Rik	114.914	0.257135	0.198422	1.2959	0.195009	0.710451
4933427D14Rik	29.9846	-0.362233	0.278862	-1.29897	0.193954	0.710451
Acyp1	39.4291	-0.391838	0.299541	-1.30813	0.19083	0.710451
Aff4	27.2831	-0.408986	0.312042	-1.31068	0.189966	0.710451
Anxa6	179.137	-0.227217	0.174946	-1.29878	0.194019	0.710451
Apobec3	120.04	0.242763	0.184109	1.31859	0.187307	0.710451
Atg9a	16.3398	0.425677	0.321889	1.32243	0.186024	0.710451
Bdp1	20.1774	0.413676	0.317216	1.30408	0.192205	0.710451
Bzw2	279.12	0.23415	0.1791	1.30738	0.191085	0.710451
Calm3	133.049	0.260735	0.200074	1.30319	0.192509	0.710451
Cdc42	692.492	-0.195845	0.149996	-1.30567	0.191666	0.710451
Chka	17.3792	0.414827	0.314965	1.31706	0.187819	0.710451
Commd5	39.8568	0.364205	0.278007	1.31005	0.190177	0.710451
Copa	45.8999	0.338313	0.259889	1.30176	0.192999	0.710451
Copb2	87.2004	0.356739	0.270894	1.3169	0.187873	0.710451
Ctdsp2	343.844	0.188664	0.142823	1.32096	0.186513	0.710451
Cyp51	26.1069	0.424963	0.322045	1.31957	0.186977	0.710451
D17Wsu92e	94.7362	0.290316	0.223898	1.29664	0.194754	0.710451
Dctn6	104.468	0.290692	0.222688	1.30538	0.191764	0.710451
Ddx11	16.7833	0.420783	0.323202	1.30192	0.192944	0.710451
Ddx20	16.1447	-0.428541	0.328407	-1.30491	0.191924	0.710451
Diablo	85.7588	0.338226	0.258783	1.30699	0.191217	0.710451
Dnmt3a	56.8146	-0.359214	0.2759	-1.30197	0.192925	0.710451
Dph2	24.7539	0.399481	0.308274	1.29586	0.195022	0.710451
Ecd	75.9031	-0.272992	0.210158	-1.29899	0.193949	0.710451
Emd	16.5212	-0.416011	0.320056	-1.29981	0.193667	0.710451
Ethe1	42.4591	0.41936	0.320177	1.30978	0.190271	0.710451
Fam117a	109.294	0.265598	0.202803	1.30963	0.19032	0.710451
Fam76a	58.5429	0.382943	0.294905	1.29853	0.194106	0.710451
Fbxo33	60.4849	-0.332937	0.255151	-1.30486	0.191939	0.710451
Golph3l	32.5708	-0.40128	0.309312	-1.29733	0.194517	0.710451
Gse1	36.6937	0.361325	0.277226	1.30336	0.192452	0.710451
Gtf2i	520.6	-0.178978	0.137379	-1.3028	0.192642	0.710451
Hat1	71.0647	-0.376504	0.288286	-1.30601	0.191551	0.710451
Heatr6	42.6802	-0.366315	0.279007	-1.31292	0.189209	0.710451
Id2	23.6188	-0.422507	0.322064	-1.31187	0.189562	0.710451
Ikbkap	28.2409	-0.427935	0.328522	-1.30261	0.192709	0.710451
Ilk	98.5681	0.266075	0.205033	1.29772	0.194384	0.710451
Irak4	60.5584	-0.340759	0.261799	-1.3016	0.193052	0.710451
Irf7	122.757	0.251718	0.193127	1.30338	0.192446	0.710451
Jkamp	65.7487	-0.309174	0.235246	-1.31426	0.188759	0.710451
Ktelc1	33.492	-0.402561	0.307781	-1.30795	0.190891	0.710451
LOC100503670	4562.46	-0.203558	0.154929	-1.31388	0.188887	0.710451
Lman1	27.7698	0.38429	0.293161	1.31085	0.189909	0.710451
Lta	44.0934	0.34159	0.263196	1.29785	0.194337	0.710451
Map3k2	22.609	-0.427654	0.325491	-1.31387	0.188889	0.710451
Map3k7	43.7886	-0.323978	0.247085	-1.3112	0.18979	0.710451
Mapksp1	37.5856	0.378908	0.287916	1.31604	0.188162	0.710451
Mavs	48.6709	0.36773	0.279331	1.31647	0.188017	0.710451
Mboat1	28.5842	0.393167	0.299364	1.31334	0.189068	0.710451
Med22	24.2083	-0.407933	0.310398	-1.31422	0.188771	0.710451
Mrpl47	17.3893	-0.429846	0.325706	-1.31974	0.186923	0.710451
Mrps26	160.004	0.220592	0.16712	1.31996	0.186848	0.710451
Mxd4	29.3703	0.42204	0.324488	1.30063	0.193385	0.710451
N6amt1	19.2869	-0.414044	0.318196	-1.30123	0.193181	0.710451
Nampt	23.4042	-0.431605	0.327821	-1.31659	0.187977	0.710451
Ndufa6	269.654	0.220457	0.17025	1.29491	0.195353	0.710451
Ndufb3	31.564	0.395645	0.303188	1.30495	0.191909	0.710451
Ngly1	63.1572	-0.377963	0.28646	-1.31943	0.187027	0.710451
Noc4l	48.1677	0.38502	0.296898	1.29681	0.194698	0.710451
Nt5c	238.457	0.220809	0.167346	1.31948	0.18701	0.710451
Pfn1	2840.43	0.199652	0.153741	1.29862	0.194073	0.710451
Pim1	30.4384	-0.401087	0.305522	-1.31279	0.189254	0.710451
Pknox1	112.881	0.29472	0.226096	1.30351	0.192399	0.710451
Plbd2	24.2212	-0.402189	0.305441	-1.31675	0.187923	0.710451
Ppm1a	89.0343	0.284508	0.219832	1.29421	0.195593	0.710451
Ppm1h	35.3965	-0.375816	0.288893	-1.30088	0.193298	0.710451
Rb1cc1	29.8893	-0.363895	0.28109	-1.29459	0.195462	0.710451
Rgs2	27.11	-0.406233	0.308632	-1.31624	0.188094	0.710451
Rpl23a	2547.02	-0.237157	0.181433	-1.30714	0.191166	0.710451
Rps6kb1	38.6366	-0.401611	0.307973	-1.30405	0.192217	0.710451
Rrp8	35.1162	-0.389539	0.296165	-1.31528	0.188416	0.710451
Rsl24d1	81.0951	-0.310907	0.23649	-1.31467	0.188621	0.710451
Sf3b2	414.037	0.205251	0.15581	1.31731	0.187734	0.710451
Sfrs3	281.846	0.233481	0.178583	1.30741	0.191074	0.710451
Shkbp1	106.976	0.288887	0.223107	1.29484	0.195376	0.710451
Snrpa	73.8951	0.320879	0.246716	1.3006	0.193394	0.710451
Stambp	31.9762	0.403638	0.305199	1.32254	0.185988	0.710451
Tmem161a	45.4906	0.350926	0.268897	1.30506	0.191874	0.710451
Tmem85	102.02	0.33072	0.253218	1.30607	0.191529	0.710451
Tnip1	111.522	0.294796	0.225754	1.30583	0.191611	0.710451
Uqcrfs1	429.017	0.19845	0.151951	1.30601	0.191549	0.710451
Wrap53	44.6871	0.390224	0.296402	1.31654	0.187994	0.710451
Zc3h4	23.2626	-0.377905	0.2917	-1.29553	0.195138	0.710451
Zdhhc13	18.7391	-0.42531	0.326065	-1.30437	0.192108	0.710451
Zdhhc20	171.678	-0.236232	0.180461	-1.30905	0.190519	0.710451
Zdhhc4	110.127	0.26636	0.202668	1.31427	0.188756	0.710451
Zfp217	50.1895	-0.300539	0.232191	-1.29436	0.195541	0.710451
Zfp467	19.3362	0.420857	0.320514	1.31307	0.18916	0.710451
Zfp809	18.3053	-0.434289	0.32828	-1.32292	0.185861	0.710451
Zfr	41.2141	-0.384526	0.296579	-1.29654	0.194789	0.710451
Nop16	17.8015	0.422041	0.326212	1.29376	0.195747	0.710574
Pik3ip1	49.6831	0.344675	0.266532	1.29319	0.195947	0.710574
Zfp869	60.5954	-0.37883	0.292892	-1.29341	0.195869	0.710574
Whsc1	75.0426	0.281672	0.217868	1.29285	0.196061	0.710603
Gzf1	19.9626	-0.422014	0.326881	-1.29103	0.196692	0.711187
Josd1	45.9531	0.348547	0.269942	1.29119	0.196637	0.711187
Klhl17	26.7858	0.392298	0.303925	1.29077	0.196782	0.711187
Pabpn1	238.088	0.250633	0.194079	1.2914	0.196565	0.711187
Snrpd2	91.2242	-0.272739	0.211337	-1.29054	0.196864	0.711187
Tia1	62.8449	-0.319586	0.247579	-1.29085	0.196757	0.711187
Ctu2	30.9704	0.376217	0.291687	1.2898	0.197121	0.711419
Tbce	25.6047	-0.392552	0.304366	-1.28974	0.197142	0.711419
2700062C07Rik	30.54	-0.382504	0.297803	-1.28442	0.198996	0.712318
Fnta	58.4232	0.341953	0.266118	1.28497	0.198804	0.712318
Helz	42.8672	-0.341037	0.264687	-1.28845	0.197588	0.712318
Luc7l	53.235	0.327117	0.253928	1.28823	0.197668	0.712318
Oaz2	39.2664	-0.352022	0.273962	-1.28493	0.198818	0.712318
Pddc1	77.5893	-0.321147	0.249833	-1.28545	0.198636	0.712318
Rbm12	39.9658	0.385732	0.300211	1.28487	0.198838	0.712318
Rnf157	34.6259	-0.382691	0.297421	-1.28669	0.198201	0.712318
Senp2	17.0928	-0.403349	0.313928	-1.28485	0.198846	0.712318
Socs3	42.9461	-0.341372	0.265279	-1.28684	0.198149	0.712318
Spata2L	28.3362	0.416493	0.323449	1.28766	0.197863	0.712318
Suclg1	411.245	-0.170212	0.132507	-1.28455	0.19895	0.712318
Timm8b	28.0007	0.389609	0.30263	1.28741	0.197952	0.712318
Zfp106	84.3416	0.293514	0.228433	1.2849	0.198827	0.712318
Znfx1	77.4702	0.3481	0.270847	1.28523	0.198713	0.712318
Dennd4b	118.109	-0.312336	0.243276	-1.28388	0.199186	0.712616
Nup50	114.883	0.29306	0.228326	1.28351	0.199313	0.712687
Gm16515	25.0009	0.375022	0.292334	1.28286	0.199543	0.712744
Ppfia1	38.3327	-0.375852	0.292922	-1.28312	0.199451	0.712744
Rc3h1	37.679	-0.361831	0.282122	-1.28253	0.199656	0.712765
Atp11b	23.9693	-0.395584	0.308684	-1.28152	0.200012	0.712845
D1Ertd622e	16.1134	-0.419494	0.327423	-1.2812	0.200124	0.712845
Eif3h	1999.3	0.157792	0.123229	1.28048	0.200376	0.712845
Pop5	153.354	0.264825	0.206633	1.28162	0.199977	0.712845
Psme4	18.8907	-0.40808	0.318729	-1.28033	0.200427	0.712845
Timm50	37.7109	0.390794	0.305153	1.28065	0.200316	0.712845
Zfp451	30.0925	-0.380568	0.297176	-1.28062	0.200329	0.712845
Atp5h	504.49	-0.1714	0.133941	-1.27967	0.200661	0.713296
Slc3a2	139.878	0.287858	0.225012	1.2793	0.200792	0.713379
Ercc4	32.8132	0.402037	0.314503	1.27833	0.201135	0.714216
Acaa2	50.5503	0.362508	0.283912	1.27683	0.201662	0.714886
Eefsec	46.339	-0.356255	0.278971	-1.27703	0.20159	0.714886
Madd	100.021	0.294458	0.230773	1.27597	0.201968	0.714886
Mff	206.752	-0.239081	0.187245	-1.27684	0.20166	0.714886
Pcsk2	120.771	-0.386397	0.302764	-1.27623	0.201874	0.714886
Rpl35	604.656	-0.220129	0.172496	-1.27614	0.201906	0.714886
Jmjd7	28.1723	0.415658	0.326276	1.27395	0.202682	0.717035
Zbtb24	43.8162	-0.322296	0.253157	-1.27311	0.20298	0.717707
Atp2a2	141.004	0.282703	0.222234	1.2721	0.203339	0.718143
Fbxl6	78.1124	0.271411	0.213552	1.27094	0.203751	0.718143
Lemd2	56.8672	-0.351088	0.276137	-1.27143	0.203576	0.718143
Rps6kc1	19.6506	0.41657	0.327747	1.27101	0.203725	0.718143
Strap	100.51	0.254707	0.200332	1.27143	0.203577	0.718143
Zdhhc3	59.5831	-0.35029	0.275441	-1.27174	0.203464	0.718143
2610507I01Rik	16.88	-0.41305	0.32513	-1.27041	0.203937	0.71829
Sntb2	16.4464	0.416596	0.327973	1.27021	0.204008	0.71829
Esyt1	91.3852	0.243609	0.192068	1.26835	0.204673	0.718962
Fam82a2	28.3923	0.359403	0.283166	1.26923	0.204359	0.718962
Ndufa5	24.4734	-0.395581	0.31216	-1.26724	0.20507	0.718962
Nr1h2	75.1541	0.301597	0.238048	1.26696	0.205171	0.718962
Nt5e	134.195	-0.252131	0.198987	-1.26708	0.205128	0.718962
Pura	157.246	0.223009	0.175848	1.26819	0.204729	0.718962
Srprb	23.0167	-0.39379	0.310555	-1.26802	0.204791	0.718962
Srrt	184.301	0.206976	0.163332	1.26721	0.205081	0.718962
Wbscr16	25.6898	0.408931	0.322621	1.26753	0.204967	0.718962
Cetn3	23.4119	-0.405235	0.319931	-1.26663	0.205287	0.718991
Ttc14	34.8312	-0.374079	0.295472	-1.26604	0.205499	0.719356
Acp5	139.102	-0.266223	0.210485	-1.26481	0.205941	0.719765
Prpf6	75.1308	-0.298552	0.235995	-1.26508	0.205843	0.719765
Zbtb7b	62.1481	0.345167	0.272879	1.26491	0.205903	0.719765
Bad	31.8605	-0.390752	0.309505	-1.26251	0.206766	0.7203
Cirh1a	52.3197	0.379181	0.30026	1.26284	0.206646	0.7203
Eif4h	600.956	0.187443	0.148568	1.26167	0.207067	0.7203
Gimap5	149.772	0.261846	0.207178	1.26387	0.206278	0.7203
Ift140	25.2417	-0.400498	0.317397	-1.26182	0.207014	0.7203
LOC100502877	15.129	-0.414296	0.328165	-1.26246	0.206783	0.7203
LOC100503891	16.1029	-0.379561	0.300428	-1.2634	0.206445	0.7203
Nfkbiz	78.8972	-0.310723	0.245895	-1.26364	0.206359	0.7203
Stk10	138.132	0.253477	0.20084	1.26208	0.206919	0.7203
Gapvd1	80.6971	0.261671	0.207635	1.26024	0.207581	0.721334
Tmbim4	156.098	-0.240903	0.19114	-1.26035	0.207545	0.721334
Capn1	22.0404	-0.365023	0.290046	-1.2585	0.208211	0.721635
Etnk1	222.158	0.290833	0.231086	1.25855	0.208193	0.721635
Fam40a	63.9411	0.33224	0.264122	1.2579	0.208427	0.721635
Snx4	83.6024	0.316799	0.251837	1.25795	0.20841	0.721635
Tcf7	3590.12	0.173938	0.138138	1.25916	0.207973	0.721635
Ube2q1	217.13	0.221521	0.175991	1.25871	0.208136	0.721635
Wbp1	117.928	0.285557	0.226699	1.25963	0.207802	0.721635
2400003C14Rik	175.247	0.254029	0.203368	1.24911	0.211625	0.722943
Abhd10	21.6297	0.401417	0.321138	1.24998	0.211306	0.722943
Ahcy	153.324	0.2672	0.213134	1.25367	0.20996	0.722943
Cables2	67.0323	-0.312032	0.24989	-1.24868	0.211783	0.722943
Camta2	40.4919	-0.31282	0.249449	-1.25404	0.209827	0.722943
Cbx3	124.651	-0.324945	0.259083	-1.25421	0.209766	0.722943
Cul1	70.1451	-0.307273	0.246404	-1.24703	0.212387	0.722943
Ep400	150.818	-0.199234	0.159741	-1.24723	0.212314	0.722943
Fbxw11	78.5768	-0.298229	0.238567	-1.25008	0.21127	0.722943
Hmgxb3	33.8367	-0.377693	0.300984	-1.25486	0.20953	0.722943
Hsd17b10	75.9264	-0.308682	0.246046	-1.25457	0.209635	0.722943
Lrrc1	17.4193	0.408262	0.326203	1.25156	0.210731	0.722943
Mrpl10	22.105	-0.373768	0.299687	-1.24719	0.212326	0.722943
Nmi	107.502	0.288231	0.229967	1.25336	0.210075	0.722943
Pabpc1	1532.71	0.184063	0.147544	1.24751	0.212209	0.722943
Pank3	17.442	-0.396822	0.317064	-1.25155	0.210734	0.722943
Papd5	33.1859	0.371202	0.297423	1.24806	0.212009	0.722943
Pfkl	36.5431	0.344424	0.275185	1.25161	0.210713	0.722943
Prdx5	260.127	0.203771	0.163248	1.24822	0.211949	0.722943
Prex1	154.046	-0.230439	0.183886	-1.25316	0.210146	0.722943
Rbm8a	68.1464	0.327453	0.26221	1.24882	0.211732	0.722943
Rhoh	320.015	-0.202236	0.162031	-1.24813	0.211982	0.722943
Rnps1	195.063	0.258125	0.205712	1.25479	0.209557	0.722943
Sik3	48.4714	-0.343879	0.274707	-1.2518	0.210642	0.722943
Slamf7	42.4785	-0.411238	0.328307	-1.2526	0.210351	0.722943
Slc30a9	46.9532	0.373509	0.298901	1.24961	0.211442	0.722943
Slc38a9	58.4788	-0.328642	0.262854	-1.25029	0.211195	0.722943
Tagln2	284.523	0.23679	0.189559	1.24917	0.211604	0.722943
Thrap3	78.6006	-0.310935	0.248629	-1.2506	0.211081	0.722943
Tmem179b	135.074	0.267022	0.21341	1.25122	0.210854	0.722943
Tnfsf11	29.157	0.378023	0.301169	1.25518	0.209412	0.722943
Tsen34	33.952	0.382038	0.305878	1.24899	0.211668	0.722943
Zfp277	65.4448	0.301029	0.240629	1.25101	0.210931	0.722943
Rac1	560.742	0.194416	0.156063	1.24575	0.212857	0.72417
Fam126a	34.1823	-0.394492	0.316777	-1.24533	0.21301	0.724321
Efhd2	250.756	0.190899	0.153479	1.24381	0.21357	0.725128
Mrpl18	223.278	-0.202302	0.162649	-1.2438	0.213574	0.725128
Rnf10	147.835	0.245492	0.197343	1.24398	0.213505	0.725128
Arrb2	107.98	0.251133	0.20204	1.24299	0.213873	0.725774
2810428I15Rik	43.8834	-0.318251	0.258648	-1.23044	0.218531	0.726422
Ankrd40	65.334	0.329362	0.267828	1.22975	0.218791	0.726422
Atf2	42.6796	-0.351524	0.286016	-1.22904	0.219058	0.726422
Bcdin3d	27.3702	0.390717	0.315803	1.23722	0.216006	0.726422
Bcl2l11	28.8112	-0.393548	0.316933	-1.24174	0.214333	0.726422
Bptf	214.989	-0.25578	0.207598	-1.23209	0.217914	0.726422
C920025E04Rik	25.883	0.357317	0.290207	1.23125	0.21823	0.726422
Casp1	79.6084	-0.329921	0.266257	-1.23911	0.215305	0.726422
Ccdc109b	37.7086	0.356219	0.288026	1.23676	0.216176	0.726422
Cnot4	29.1273	-0.395121	0.319559	-1.23646	0.216289	0.726422
Coro1c	80.0841	0.33104	0.267315	1.23839	0.215571	0.726422
Cxxc1	146.928	0.266953	0.215535	1.23856	0.215507	0.726422
Ddhd2	65.6986	-0.332121	0.270552	-1.22757	0.219608	0.726422
Ddx31	18.5885	0.40212	0.327262	1.22874	0.219169	0.726422
Dph3	44.8842	0.352936	0.287107	1.22928	0.218966	0.726422
Ebp	94.1809	0.230912	0.187832	1.22936	0.218938	0.726422
Eif2s1	95.5217	-0.309239	0.251773	-1.22824	0.219356	0.726422
Fam46c	32.3333	-0.392789	0.317714	-1.2363	0.216348	0.726422
Fam53a	91.2941	0.303856	0.247338	1.22851	0.219256	0.726422
Fbxo3	36.4906	-0.386554	0.312526	-1.23687	0.216135	0.726422
Fen1	29.3771	0.382876	0.310671	1.23242	0.217793	0.726422
Gadd45b	96.1116	-0.305018	0.24807	-1.22956	0.218861	0.726422
Gigyf1	21.5541	-0.406544	0.327941	-1.23969	0.215092	0.726422
Gtf2h1	28.7023	0.386114	0.313792	1.23048	0.218518	0.726422
Hnrnpl	53.0898	-0.381214	0.308947	-1.23392	0.217234	0.726422
Itpr2	236.333	0.232626	0.187692	1.2394	0.215196	0.726422
Kif13a	15.8866	0.403916	0.326478	1.23719	0.216016	0.726422
Kptn	46.3281	0.348867	0.283875	1.22894	0.219093	0.726422
LOC100503659	24.0387	-0.334243	0.271427	-1.23143	0.218162	0.726422
Lin37	61.2715	0.338405	0.273756	1.23616	0.2164	0.726422
Mcl1	365.191	-0.23396	0.189635	-1.23373	0.217302	0.726422
Mx1	31.6557	0.403513	0.328568	1.22809	0.219412	0.726422
Nhedc2	16.57	0.39089	0.316046	1.23681	0.216156	0.726422
Plk3	73.4874	0.341826	0.277888	1.23009	0.218665	0.726422
Pold3	46.6182	0.332296	0.269181	1.23447	0.217028	0.726422
Prdx2	474.641	0.194059	0.157279	1.23385	0.217257	0.726422
Rdx	95.5995	-0.326407	0.264832	-1.2325	0.217761	0.726422
[truncated: 9,372 more rows]
